# Supplementary material for: Polystyrene Nanoplastics Induce Lung Injury via Activating Oxidative Stress: Molecular Insights from Bioinformatics Analysis
Source: Nanomaterials (Basel). 2022 Oct 7;12(19):3507. doi: 10.3390/nano12193507 (PMC9565894; doi:10.3390/nano12193507)
Supplement: Supplementary file 1 [file nanomaterials-12-03507-s001.zip]

Archive with 2 entries (2 files):
- nanomaterials-1940326 - Supplementary Table S1.xls
- nanomaterials-1940326 - Supplementary Materials.pdf
