# Supplementary material for: Polystyrene Nanoplastics Induce Lung Injury via Activating Oxidative Stress: Molecular Insights from Bioinformatics Analysis
Source: Nanomaterials (Basel). 2022 Oct 7;12(19):3507. doi: 10.3390/nano12193507 (PMC9565894; doi:10.3390/nano12193507)
Supplement: Supplementary file 1 [file nanomaterials-12-03507-s001.zip › nanomaterials-1940326 - Supplementary Table S1.xls]

## Sheet: GeneCards- oxidative stress
Table. S1: The total of 9438 oxidative stress-related candidate genes that enriched in GeneCards database.
Gene Symbol	Description	Category	Gifts	GC Id	Relevance score	GeneCards Link
NOS3	Nitric Oxide Synthase 3	Protein Coding	50	GC07P150990	64.394	https://www.genecards.org/cgi-bin/carddisp.pl?gene=NOS3
NOS2	Nitric Oxide Synthase 2	Protein Coding	48	GC17M027756	57.6807	https://www.genecards.org/cgi-bin/carddisp.pl?gene=NOS2
CPT2	Carnitine Palmitoyltransferase 2	Protein Coding	49	GC01P053196	47.9335	https://www.genecards.org/cgi-bin/carddisp.pl?gene=CPT2
NOS1	Nitric Oxide Synthase 1	Protein Coding	49	GC12M117208	45.8003	https://www.genecards.org/cgi-bin/carddisp.pl?gene=NOS1
SOD1	Superoxide Dismutase 1	Protein Coding	50	GC21P031659	45.3927	https://www.genecards.org/cgi-bin/carddisp.pl?gene=SOD1
CAT	Catalase	Protein Coding	49	GC11P034460	44.7798	https://www.genecards.org/cgi-bin/carddisp.pl?gene=CAT
AIFM1	Apoptosis Inducing Factor Mitochondria Associated 1	Protein Coding	47	GC0XM130129	39.4	https://www.genecards.org/cgi-bin/carddisp.pl?gene=AIFM1
TNF	Tumor Necrosis Factor	Protein Coding	50	GC06P076864	38.5077	https://www.genecards.org/cgi-bin/carddisp.pl?gene=TNF
TP53	Tumor Protein P53	Protein Coding	51	GC17M007661	36.9615	https://www.genecards.org/cgi-bin/carddisp.pl?gene=TP53
NFE2L2	NFE2 Like BZIP Transcription Factor 2	Protein Coding	48	GC02M177227	36.8967	https://www.genecards.org/cgi-bin/carddisp.pl?gene=NFE2L2
HMOX1	Heme Oxygenase 1	Protein Coding	50	GC22P035380	35.7934	https://www.genecards.org/cgi-bin/carddisp.pl?gene=HMOX1
CARS2	Cysteinyl-TRNA Synthetase 2, Mitochondrial	Protein Coding	41	GC13M110641	35.0084	https://www.genecards.org/cgi-bin/carddisp.pl?gene=CARS2
FARS2	Phenylalanyl-TRNA Synthetase 2, Mitochondrial	Protein Coding	42	GC06P005261	34.8615	https://www.genecards.org/cgi-bin/carddisp.pl?gene=FARS2
OXSR1	Oxidative Stress Responsive Kinase 1	Protein Coding	40	GC03P038183	34.4998	https://www.genecards.org/cgi-bin/carddisp.pl?gene=OXSR1
GFM1	G Elongation Factor Mitochondrial 1	Protein Coding	44	GC03P158644	34.2305	https://www.genecards.org/cgi-bin/carddisp.pl?gene=GFM1
AARS2	Alanyl-TRNA Synthetase 2, Mitochondrial	Protein Coding	42	GC06M044297	34.0466	https://www.genecards.org/cgi-bin/carddisp.pl?gene=AARS2
SOD2	Superoxide Dismutase 2	Protein Coding	49	GC06M159669	33.121	https://www.genecards.org/cgi-bin/carddisp.pl?gene=SOD2
MAPK14	Mitogen-Activated Protein Kinase 14	Protein Coding	50	GC06P077003	31.9369	https://www.genecards.org/cgi-bin/carddisp.pl?gene=MAPK14
OSGIN1	Oxidative Stress Induced Growth Inhibitor 1	Protein Coding	36	GC16P083934	31.5533	https://www.genecards.org/cgi-bin/carddisp.pl?gene=OSGIN1
GSR	Glutathione-Disulfide Reductase	Protein Coding	48	GC08M030678	31.3708	https://www.genecards.org/cgi-bin/carddisp.pl?gene=GSR
XDH	Xanthine Dehydrogenase	Protein Coding	46	GC02M031334	29.9709	https://www.genecards.org/cgi-bin/carddisp.pl?gene=XDH
MTO1	Mitochondrial TRNA Translation Optimization 1	Protein Coding	42	GC06P073461	29.8097	https://www.genecards.org/cgi-bin/carddisp.pl?gene=MTO1
MAPK8	Mitogen-Activated Protein Kinase 8	Protein Coding	48	GC10P048306	29.5992	https://www.genecards.org/cgi-bin/carddisp.pl?gene=MAPK8
ELAC2	ElaC Ribonuclease Z 2	Protein Coding	42	GC17M012991	29.5449	https://www.genecards.org/cgi-bin/carddisp.pl?gene=ELAC2
OSER1	Oxidative Stress Responsive Serine Rich 1	Protein Coding	32	GC20M044195	29.4531	https://www.genecards.org/cgi-bin/carddisp.pl?gene=OSER1
MPO	Myeloperoxidase	Protein Coding	50	GC17M058269	28.4481	https://www.genecards.org/cgi-bin/carddisp.pl?gene=MPO
TUFM	Tu Translation Elongation Factor, Mitochondrial	Protein Coding	45	GC16M035630	27.7324	https://www.genecards.org/cgi-bin/carddisp.pl?gene=TUFM
TXN	Thioredoxin	Protein Coding	45	GC09M110243	27.5108	https://www.genecards.org/cgi-bin/carddisp.pl?gene=TXN
EARS2	Glutamyl-TRNA Synthetase 2, Mitochondrial	Protein Coding	41	GC16M023538	27.4893	https://www.genecards.org/cgi-bin/carddisp.pl?gene=EARS2
OSGIN2	Oxidative Stress Induced Growth Inhibitor Family Member 2	Protein Coding	31	GC08P089901	27.1144	https://www.genecards.org/cgi-bin/carddisp.pl?gene=OSGIN2
POLR1C	RNA Polymerase I And III Subunit C	Protein Coding	42	GC06P077073	26.9676	https://www.genecards.org/cgi-bin/carddisp.pl?gene=POLR1C
MAPK1	Mitogen-Activated Protein Kinase 1	Protein Coding	50	GC22M021759	26.5513	https://www.genecards.org/cgi-bin/carddisp.pl?gene=MAPK1
IL6	Interleukin 6	Protein Coding	48	GC07P022725	26.4551	https://www.genecards.org/cgi-bin/carddisp.pl?gene=IL6
TSFM	Ts Translation Elongation Factor, Mitochondrial	Protein Coding	43	GC12P057778	26.0816	https://www.genecards.org/cgi-bin/carddisp.pl?gene=TSFM
PARK7	Parkinsonism Associated Deglycase	Protein Coding	44	GC01P008078	25.8214	https://www.genecards.org/cgi-bin/carddisp.pl?gene=PARK7
OLR1	Oxidized Low Density Lipoprotein Receptor 1	Protein Coding	42	GC12M019787	25.5903	https://www.genecards.org/cgi-bin/carddisp.pl?gene=OLR1
G6PD	Glucose-6-Phosphate Dehydrogenase	Protein Coding	49	GC0XM154531	25.3636	https://www.genecards.org/cgi-bin/carddisp.pl?gene=G6PD
VARS2	Valyl-TRNA Synthetase 2, Mitochondrial	Protein Coding	42	GC06P076846	25.2764	https://www.genecards.org/cgi-bin/carddisp.pl?gene=VARS2
IL1B	Interleukin 1 Beta	Protein Coding	46	GC02M112829	25.1182	https://www.genecards.org/cgi-bin/carddisp.pl?gene=IL1B
PNPT1	Polyribonucleotide Nucleotidyltransferase 1	Protein Coding	42	GC02M055634	24.6327	https://www.genecards.org/cgi-bin/carddisp.pl?gene=PNPT1
TXN2	Thioredoxin 2	Protein Coding	44	GC22M036467	24.3732	https://www.genecards.org/cgi-bin/carddisp.pl?gene=TXN2
MTRFR	Mitochondrial Translation Release Factor In Rescue	Protein Coding	29	GC12P123233	24.12	https://www.genecards.org/cgi-bin/carddisp.pl?gene=MTRFR
SIRT1	Sirtuin 1	Protein Coding	47	GC10P067884	23.8976	https://www.genecards.org/cgi-bin/carddisp.pl?gene=SIRT1
GPX1	Glutathione Peroxidase 1	Protein Coding	46	GC03M050895	23.2844	https://www.genecards.org/cgi-bin/carddisp.pl?gene=GPX1
CYCS	Cytochrome C, Somatic	Protein Coding	47	GC07M025118	23.26	https://www.genecards.org/cgi-bin/carddisp.pl?gene=CYCS
MRPL44	Mitochondrial Ribosomal Protein L44	Protein Coding	40	GC02P223957	23.0422	https://www.genecards.org/cgi-bin/carddisp.pl?gene=MRPL44
CRP	C-Reactive Protein	Protein Coding	45	GC01M159725	22.9377	https://www.genecards.org/cgi-bin/carddisp.pl?gene=CRP
APP	Amyloid Beta Precursor Protein	Protein Coding	50	GC21M025880	22.8186	https://www.genecards.org/cgi-bin/carddisp.pl?gene=APP
CASP3	Caspase 3	Protein Coding	48	GC04M184627	22.7398	https://www.genecards.org/cgi-bin/carddisp.pl?gene=CASP3
RYR2	Ryanodine Receptor 2	Protein Coding	47	GC01P237042	22.6544	https://www.genecards.org/cgi-bin/carddisp.pl?gene=RYR2
MTFMT	Mitochondrial Methionyl-TRNA Formyltransferase	Protein Coding	41	GC15M065001	22.5657	https://www.genecards.org/cgi-bin/carddisp.pl?gene=MTFMT
PON1	Paraoxonase 1	Protein Coding	47	GC07M095297	22.1925	https://www.genecards.org/cgi-bin/carddisp.pl?gene=PON1
PTGS2	Prostaglandin-Endoperoxide Synthase 2	Protein Coding	48	GC01M186640	22.1427	https://www.genecards.org/cgi-bin/carddisp.pl?gene=PTGS2
CYBA	Cytochrome B-245 Alpha Chain	Protein Coding	47	GC16M088643	22.0771	https://www.genecards.org/cgi-bin/carddisp.pl?gene=CYBA
GTPBP3	GTP Binding Protein 3, Mitochondrial	Protein Coding	40	GC19P050925	21.6913	https://www.genecards.org/cgi-bin/carddisp.pl?gene=GTPBP3
CXCL8	C-X-C Motif Chemokine Ligand 8	Protein Coding	40	GC04P073740	21.6638	https://www.genecards.org/cgi-bin/carddisp.pl?gene=CXCL8
ACADVL	Acyl-CoA Dehydrogenase Very Long Chain	Protein Coding	45	GC17P007219	21.5962	https://www.genecards.org/cgi-bin/carddisp.pl?gene=ACADVL
HADHA	Hydroxyacyl-CoA Dehydrogenase Trifunctional Multienzyme Complex Subunit Alpha	Protein Coding	46	GC02M026190	21.515	https://www.genecards.org/cgi-bin/carddisp.pl?gene=HADHA
HSPA5	Heat Shock Protein Family A (Hsp70) Member 5	Protein Coding	46	GC09M125234	21.4855	https://www.genecards.org/cgi-bin/carddisp.pl?gene=HSPA5
MAP3K5	Mitogen-Activated Protein Kinase Kinase Kinase 5	Protein Coding	46	GC06M136557	21.4795	https://www.genecards.org/cgi-bin/carddisp.pl?gene=MAP3K5
SLC6A4	Solute Carrier Family 6 Member 4	Protein Coding	48	GC17M030194	21.2886	https://www.genecards.org/cgi-bin/carddisp.pl?gene=SLC6A4
NOS1AP	Nitric Oxide Synthase 1 Adaptor Protein	Protein Coding	39	GC01P162069	21.2874	https://www.genecards.org/cgi-bin/carddisp.pl?gene=NOS1AP
CRH	Corticotropin Releasing Hormone	Protein Coding	44	GC08M066176	21.2324	https://www.genecards.org/cgi-bin/carddisp.pl?gene=CRH
CALM1	Calmodulin 1	Protein Coding	44	GC14P090396	21.0246	https://www.genecards.org/cgi-bin/carddisp.pl?gene=CALM1
GSTM1	Glutathione S-Transferase Mu 1	Protein Coding	41	GC01P109687	21.0173	https://www.genecards.org/cgi-bin/carddisp.pl?gene=GSTM1
HADHB	Hydroxyacyl-CoA Dehydrogenase Trifunctional Multienzyme Complex Subunit Beta	Protein Coding	46	GC02P026243	20.8337	https://www.genecards.org/cgi-bin/carddisp.pl?gene=HADHB
JUN	Jun Proto-Oncogene, AP-1 Transcription Factor Subunit	Protein Coding	47	GC01M058780	20.8273	https://www.genecards.org/cgi-bin/carddisp.pl?gene=JUN
MRPS22	Mitochondrial Ribosomal Protein S22	Protein Coding	41	GC03P139005	20.8175	https://www.genecards.org/cgi-bin/carddisp.pl?gene=MRPS22
NQO1	NAD(P)H Quinone Dehydrogenase 1	Protein Coding	47	GC16M069706	20.6816	https://www.genecards.org/cgi-bin/carddisp.pl?gene=NQO1
ADPRS	ADP-Ribosylserine Hydrolase	Protein Coding	30	GC01P036089	20.6304	https://www.genecards.org/cgi-bin/carddisp.pl?gene=ADPRS
FOXO3	Forkhead Box O3	Protein Coding	44	GC06P108559	20.5618	https://www.genecards.org/cgi-bin/carddisp.pl?gene=FOXO3
G3BP1	G3BP Stress Granule Assembly Factor 1	Protein Coding	39	GC05P151771	20.5165	https://www.genecards.org/cgi-bin/carddisp.pl?gene=G3BP1
CCL2	C-C Motif Chemokine Ligand 2	Protein Coding	47	GC17P034255	20.4544	https://www.genecards.org/cgi-bin/carddisp.pl?gene=CCL2
OGG1	8-Oxoguanine DNA Glycosylase	Protein Coding	45	GC03P011996	20.1632	https://www.genecards.org/cgi-bin/carddisp.pl?gene=OGG1
FOXO1	Forkhead Box O1	Protein Coding	48	GC13M040555	20.077	https://www.genecards.org/cgi-bin/carddisp.pl?gene=FOXO1
INS	Insulin	Protein Coding	46	GC11M002159	19.9681	https://www.genecards.org/cgi-bin/carddisp.pl?gene=INS
GSTP1	Glutathione S-Transferase Pi 1	Protein Coding	49	GC11P067583	19.9255	https://www.genecards.org/cgi-bin/carddisp.pl?gene=GSTP1
RYR1	Ryanodine Receptor 1	Protein Coding	46	GC19P051535	19.9116	https://www.genecards.org/cgi-bin/carddisp.pl?gene=RYR1
PRDX2	Peroxiredoxin 2	Protein Coding	45	GC19M012796	19.6889	https://www.genecards.org/cgi-bin/carddisp.pl?gene=PRDX2
XBP1	X-Box Binding Protein 1	Protein Coding	45	GC22M028794	19.6655	https://www.genecards.org/cgi-bin/carddisp.pl?gene=XBP1
MSRA	Methionine Sulfoxide Reductase A	Protein Coding	42	GC08P010054	19.5955	https://www.genecards.org/cgi-bin/carddisp.pl?gene=MSRA
TARS2	Threonyl-TRNA Synthetase 2, Mitochondrial	Protein Coding	42	GC01P150536	19.5721	https://www.genecards.org/cgi-bin/carddisp.pl?gene=TARS2
GFM2	GTP Dependent Ribosome Recycling Factor Mitochondrial 2	Protein Coding	40	GC05M074721	19.3059	https://www.genecards.org/cgi-bin/carddisp.pl?gene=GFM2
ACADM	Acyl-CoA Dehydrogenase Medium Chain	Protein Coding	45	GC01P075724	19.3032	https://www.genecards.org/cgi-bin/carddisp.pl?gene=ACADM
HSF1	Heat Shock Transcription Factor 1	Protein Coding	44	GC08P144291	19.2848	https://www.genecards.org/cgi-bin/carddisp.pl?gene=HSF1
DDIT3	DNA Damage Inducible Transcript 3	Protein Coding	45	GC12M057516	19.2749	https://www.genecards.org/cgi-bin/carddisp.pl?gene=DDIT3
ALB	Albumin	Protein Coding	49	GC04P073397	19.2332	https://www.genecards.org/cgi-bin/carddisp.pl?gene=ALB
IFNG	Interferon Gamma	Protein Coding	47	GC12M068154	19.124	https://www.genecards.org/cgi-bin/carddisp.pl?gene=IFNG
APOE	Apolipoprotein E	Protein Coding	50	GC19P051999	19.0123	https://www.genecards.org/cgi-bin/carddisp.pl?gene=APOE
HSPB1	Heat Shock Protein Family B (Small) Member 1	Protein Coding	50	GC07P076302	18.9817	https://www.genecards.org/cgi-bin/carddisp.pl?gene=HSPB1
EDN1	Endothelin 1	Protein Coding	48	GC06P012256	18.9166	https://www.genecards.org/cgi-bin/carddisp.pl?gene=EDN1
ATF4	Activating Transcription Factor 4	Protein Coding	45	GC22P039599	18.9038	https://www.genecards.org/cgi-bin/carddisp.pl?gene=ATF4
TRDN	Triadin	Protein Coding	41	GC06M123198	18.8831	https://www.genecards.org/cgi-bin/carddisp.pl?gene=TRDN
PRKN	Parkin RBR E3 Ubiquitin Protein Ligase	Protein Coding	38	GC06M161348	18.7847	https://www.genecards.org/cgi-bin/carddisp.pl?gene=PRKN
KEAP1	Kelch Like ECH Associated Protein 1	Protein Coding	47	GC19M010486	18.7603	https://www.genecards.org/cgi-bin/carddisp.pl?gene=KEAP1
AKT1	AKT Serine/Threonine Kinase 1	Protein Coding	52	GC14M104769	18.751	https://www.genecards.org/cgi-bin/carddisp.pl?gene=AKT1
GAPDH	Glyceraldehyde-3-Phosphate Dehydrogenase	Protein Coding	48	GC12P018545	18.7299	https://www.genecards.org/cgi-bin/carddisp.pl?gene=GAPDH
CPT1A	Carnitine Palmitoyltransferase 1A	Protein Coding	48	GC11M068754	18.6945	https://www.genecards.org/cgi-bin/carddisp.pl?gene=CPT1A
CYP2D6	Cytochrome P450 Family 2 Subfamily D Member 6	Protein Coding	48	GC22M042126	18.6202	https://www.genecards.org/cgi-bin/carddisp.pl?gene=CYP2D6
FASTKD2	FAST Kinase Domains 2	Protein Coding	38	GC02P206766	18.576	https://www.genecards.org/cgi-bin/carddisp.pl?gene=FASTKD2
PRDX5	Peroxiredoxin 5	Protein Coding	44	GC11P064317	18.5322	https://www.genecards.org/cgi-bin/carddisp.pl?gene=PRDX5
CASQ2	Calsequestrin 2	Protein Coding	44	GC01M115700	18.4038	https://www.genecards.org/cgi-bin/carddisp.pl?gene=CASQ2
PARP1	Poly(ADP-Ribose) Polymerase 1	Protein Coding	48	GC01M226360	18.3959	https://www.genecards.org/cgi-bin/carddisp.pl?gene=PARP1
CYP3A4	Cytochrome P450 Family 3 Subfamily A Member 4	Protein Coding	49	GC07M099759	18.3764	https://www.genecards.org/cgi-bin/carddisp.pl?gene=CYP3A4
MIPEP	Mitochondrial Intermediate Peptidase	Protein Coding	42	GC13M023730	18.3289	https://www.genecards.org/cgi-bin/carddisp.pl?gene=MIPEP
ATP5F1A	ATP Synthase F1 Subunit Alpha	Protein Coding	37	GC18M046081	18.2845	https://www.genecards.org/cgi-bin/carddisp.pl?gene=ATP5F1A
HSPA4	Heat Shock Protein Family A (Hsp70) Member 4	Protein Coding	41	GC05P133051	18.2648	https://www.genecards.org/cgi-bin/carddisp.pl?gene=HSPA4
MAPK10	Mitogen-Activated Protein Kinase 10	Protein Coding	49	GC04M085990	18.2508	https://www.genecards.org/cgi-bin/carddisp.pl?gene=MAPK10
SLC25A4	Solute Carrier Family 25 Member 4	Protein Coding	48	GC04P185143	18.1844	https://www.genecards.org/cgi-bin/carddisp.pl?gene=SLC25A4
EIF2S1	Eukaryotic Translation Initiation Factor 2 Subunit Alpha	Protein Coding	43	GC14P067359	18.1339	https://www.genecards.org/cgi-bin/carddisp.pl?gene=EIF2S1
BDNF	Brain Derived Neurotrophic Factor	Protein Coding	46	GC11M027654	18.1107	https://www.genecards.org/cgi-bin/carddisp.pl?gene=BDNF
HSP90AA1	Heat Shock Protein 90 Alpha Family Class A Member 1	Protein Coding	47	GC14M102080	18.0688	https://www.genecards.org/cgi-bin/carddisp.pl?gene=HSP90AA1
TGFB1	Transforming Growth Factor Beta 1	Protein Coding	50	GC19M041301	17.9569	https://www.genecards.org/cgi-bin/carddisp.pl?gene=TGFB1
HSPA1A	Heat Shock Protein Family A (Hsp70) Member 1A	Protein Coding	44	GC06P076883	17.7998	https://www.genecards.org/cgi-bin/carddisp.pl?gene=HSPA1A
EIF2AK3	Eukaryotic Translation Initiation Factor 2 Alpha Kinase 3	Protein Coding	48	GC02M088556	17.7652	https://www.genecards.org/cgi-bin/carddisp.pl?gene=EIF2AK3
MRPS34	Mitochondrial Ribosomal Protein S34	Protein Coding	37	GC16M001771	17.7648	https://www.genecards.org/cgi-bin/carddisp.pl?gene=MRPS34
QRSL1	Glutaminyl-TRNA Amidotransferase Subunit QRSL1	Protein Coding	39	GC06P106629	17.7521	https://www.genecards.org/cgi-bin/carddisp.pl?gene=QRSL1
VEGFA	Vascular Endothelial Growth Factor A	Protein Coding	47	GC06P043770	17.731	https://www.genecards.org/cgi-bin/carddisp.pl?gene=VEGFA
APEX1	Apurinic/Apyrimidinic Endodeoxyribonuclease 1	Protein Coding	44	GC14P020455	17.6667	https://www.genecards.org/cgi-bin/carddisp.pl?gene=APEX1
ESR1	Estrogen Receptor 1	Protein Coding	52	GC06P151656	17.6392	https://www.genecards.org/cgi-bin/carddisp.pl?gene=ESR1
C1QBP	Complement C1q Binding Protein	Protein Coding	44	GC17M005432	17.6264	https://www.genecards.org/cgi-bin/carddisp.pl?gene=C1QBP
ADIPOQ	Adiponectin, C1Q And Collagen Domain Containing	Protein Coding	45	GC03P186842	17.5919	https://www.genecards.org/cgi-bin/carddisp.pl?gene=ADIPOQ
CYP1A2	Cytochrome P450 Family 1 Subfamily A Member 2	Protein Coding	46	GC15P074748	17.5259	https://www.genecards.org/cgi-bin/carddisp.pl?gene=CYP1A2
HIF1A	Hypoxia Inducible Factor 1 Subunit Alpha	Protein Coding	46	GC14P061695	17.5066	https://www.genecards.org/cgi-bin/carddisp.pl?gene=HIF1A
CYBB	Cytochrome B-245 Beta Chain	Protein Coding	46	GC0XP037780	17.4811	https://www.genecards.org/cgi-bin/carddisp.pl?gene=CYBB
BCL2	BCL2 Apoptosis Regulator	Protein Coding	49	GC18M063123	17.4581	https://www.genecards.org/cgi-bin/carddisp.pl?gene=BCL2
SNCA	Synuclein Alpha	Protein Coding	49	GC04M089724	17.4034	https://www.genecards.org/cgi-bin/carddisp.pl?gene=SNCA
STIP1	Stress Induced Phosphoprotein 1	Protein Coding	43	GC11P064284	17.3894	https://www.genecards.org/cgi-bin/carddisp.pl?gene=STIP1
FMO3	Flavin Containing Dimethylaniline Monoxygenase 3	Protein Coding	46	GC01P171090	17.3849	https://www.genecards.org/cgi-bin/carddisp.pl?gene=FMO3
BAX	BCL2 Associated X, Apoptosis Regulator	Protein Coding	47	GC19P048954	17.3844	https://www.genecards.org/cgi-bin/carddisp.pl?gene=BAX
ACE	Angiotensin I Converting Enzyme	Protein Coding	50	GC17P063477	17.2258	https://www.genecards.org/cgi-bin/carddisp.pl?gene=ACE
HSD17B4	Hydroxysteroid 17-Beta Dehydrogenase 4	Protein Coding	45	GC05P119452	17.0799	https://www.genecards.org/cgi-bin/carddisp.pl?gene=HSD17B4
PRDX6	Peroxiredoxin 6	Protein Coding	45	GC01P173477	16.9755	https://www.genecards.org/cgi-bin/carddisp.pl?gene=PRDX6
ABL1	ABL Proto-Oncogene 1, Non-Receptor Tyrosine Kinase	Protein Coding	51	GC09P130713	16.8888	https://www.genecards.org/cgi-bin/carddisp.pl?gene=ABL1
CYP1A1	Cytochrome P450 Family 1 Subfamily A Member 1	Protein Coding	48	GC15M074719	16.749	https://www.genecards.org/cgi-bin/carddisp.pl?gene=CYP1A1
GSTT1	Glutathione S-Transferase Theta 1	Protein Coding	33	GC22Mi00270	16.6268	https://www.genecards.org/cgi-bin/carddisp.pl?gene=GSTT1
CP	Ceruloplasmin	Protein Coding	49	GC03M149162	16.5329	https://www.genecards.org/cgi-bin/carddisp.pl?gene=CP
CAV1	Caveolin 1	Protein Coding	47	GC07P116524	16.5309	https://www.genecards.org/cgi-bin/carddisp.pl?gene=CAV1
MAOA	Monoamine Oxidase A	Protein Coding	48	GC0XP043654	16.4471	https://www.genecards.org/cgi-bin/carddisp.pl?gene=MAOA
SDHB	Succinate Dehydrogenase Complex Iron Sulfur Subunit B	Protein Coding	47	GC01M017842	16.3451	https://www.genecards.org/cgi-bin/carddisp.pl?gene=SDHB
MAPK9	Mitogen-Activated Protein Kinase 9	Protein Coding	47	GC05M180246	16.293	https://www.genecards.org/cgi-bin/carddisp.pl?gene=MAPK9
HBG2	Hemoglobin Subunit Gamma 2	Protein Coding	41	GC11M006236	16.246	https://www.genecards.org/cgi-bin/carddisp.pl?gene=HBG2
PLA2G7	Phospholipase A2 Group VII	Protein Coding	49	GC06M061586	16.2124	https://www.genecards.org/cgi-bin/carddisp.pl?gene=PLA2G7
SLC25A20	Solute Carrier Family 25 Member 20	Protein Coding	45	GC03M048869	16.1823	https://www.genecards.org/cgi-bin/carddisp.pl?gene=SLC25A20
ACADS	Acyl-CoA Dehydrogenase Short Chain	Protein Coding	45	GC12P125481	16.1458	https://www.genecards.org/cgi-bin/carddisp.pl?gene=ACADS
NFKB1	Nuclear Factor Kappa B Subunit 1	Protein Coding	50	GC04P102501	16.1189	https://www.genecards.org/cgi-bin/carddisp.pl?gene=NFKB1
ICAM1	Intercellular Adhesion Molecule 1	Protein Coding	49	GC19P010310	16.0959	https://www.genecards.org/cgi-bin/carddisp.pl?gene=ICAM1
SELENON	Selenoprotein N	Protein Coding	33	GC01P025800	16.091	https://www.genecards.org/cgi-bin/carddisp.pl?gene=SELENON
MRPL12	Mitochondrial Ribosomal Protein L12	Protein Coding	40	GC17P081704	16.0158	https://www.genecards.org/cgi-bin/carddisp.pl?gene=MRPL12
SOD3	Superoxide Dismutase 3	Protein Coding	42	GC04P024798	15.9937	https://www.genecards.org/cgi-bin/carddisp.pl?gene=SOD3
NR3C1	Nuclear Receptor Subfamily 3 Group C Member 1	Protein Coding	49	GC05M143277	15.9629	https://www.genecards.org/cgi-bin/carddisp.pl?gene=NR3C1
MRPS16	Mitochondrial Ribosomal Protein S16	Protein Coding	42	GC10M073248	15.961	https://www.genecards.org/cgi-bin/carddisp.pl?gene=MRPS16
NUDT1	Nudix Hydrolase 1	Protein Coding	42	GC07P002242	15.8162	https://www.genecards.org/cgi-bin/carddisp.pl?gene=NUDT1
CALM3	Calmodulin 3	Protein Coding	42	GC19P046601	15.7826	https://www.genecards.org/cgi-bin/carddisp.pl?gene=CALM3
PPARG	Peroxisome Proliferator Activated Receptor Gamma	Protein Coding	51	GC03P012287	15.7797	https://www.genecards.org/cgi-bin/carddisp.pl?gene=PPARG
IL10	Interleukin 10	Protein Coding	46	GC01M206767	15.6744	https://www.genecards.org/cgi-bin/carddisp.pl?gene=IL10
ACOX1	Acyl-CoA Oxidase 1	Protein Coding	45	GC17M075941	15.639	https://www.genecards.org/cgi-bin/carddisp.pl?gene=ACOX1
SERP1	Stress Associated Endoplasmic Reticulum Protein 1	Protein Coding	32	GC03M150541	15.5687	https://www.genecards.org/cgi-bin/carddisp.pl?gene=SERP1
PRDX3	Peroxiredoxin 3	Protein Coding	43	GC10M119167	15.5563	https://www.genecards.org/cgi-bin/carddisp.pl?gene=PRDX3
VWF	Von Willebrand Factor	Protein Coding	48	GC12M005917	15.5287	https://www.genecards.org/cgi-bin/carddisp.pl?gene=VWF
PTCD3	Pentatricopeptide Repeat Domain 3	Protein Coding	37	GC02P086106	15.5015	https://www.genecards.org/cgi-bin/carddisp.pl?gene=PTCD3
PRKCD	Protein Kinase C Delta	Protein Coding	52	GC03P053156	15.4933	https://www.genecards.org/cgi-bin/carddisp.pl?gene=PRKCD
NFS1	NFS1 Cysteine Desulfurase	Protein Coding	45	GC20M035668	15.4082	https://www.genecards.org/cgi-bin/carddisp.pl?gene=NFS1
CYP2E1	Cytochrome P450 Family 2 Subfamily E Member 1	Protein Coding	45	GC10P133520	15.3863	https://www.genecards.org/cgi-bin/carddisp.pl?gene=CYP2E1
SHC1	SHC Adaptor Protein 1	Protein Coding	44	GC01M154962	15.3647	https://www.genecards.org/cgi-bin/carddisp.pl?gene=SHC1
CAV3	Caveolin 3	Protein Coding	42	GC03P008733	15.3357	https://www.genecards.org/cgi-bin/carddisp.pl?gene=CAV3
EHHADH	Enoyl-CoA Hydratase And 3-Hydroxyacyl CoA Dehydrogenase	Protein Coding	44	GC03M185190	15.3146	https://www.genecards.org/cgi-bin/carddisp.pl?gene=EHHADH
CRHR1	Corticotropin Releasing Hormone Receptor 1	Protein Coding	44	GC17P045784	15.1867	https://www.genecards.org/cgi-bin/carddisp.pl?gene=CRHR1
TLR4	Toll Like Receptor 4	Protein Coding	50	GC09P117704	15.0839	https://www.genecards.org/cgi-bin/carddisp.pl?gene=TLR4
VCAM1	Vascular Cell Adhesion Molecule 1	Protein Coding	45	GC01P100719	15.0463	https://www.genecards.org/cgi-bin/carddisp.pl?gene=VCAM1
ATM	ATM Serine/Threonine Kinase	Protein Coding	52	GC11P108222	15.0436	https://www.genecards.org/cgi-bin/carddisp.pl?gene=ATM
SDHA	Succinate Dehydrogenase Complex Flavoprotein Subunit A	Protein Coding	46	GC05P000208	14.9339	https://www.genecards.org/cgi-bin/carddisp.pl?gene=SDHA
HADH	Hydroxyacyl-CoA Dehydrogenase	Protein Coding	46	GC04P107989	14.9197	https://www.genecards.org/cgi-bin/carddisp.pl?gene=HADH
SFXN4	Sideroflexin 4	Protein Coding	40	GC10M119140	14.8874	https://www.genecards.org/cgi-bin/carddisp.pl?gene=SFXN4
LONP1	Lon Peptidase 1, Mitochondrial	Protein Coding	44	GC19M005691	14.8814	https://www.genecards.org/cgi-bin/carddisp.pl?gene=LONP1
GATB	Glutamyl-TRNA Amidotransferase Subunit B	Protein Coding	37	GC04M151670	14.8307	https://www.genecards.org/cgi-bin/carddisp.pl?gene=GATB
OXR1	Oxidation Resistance 1	Protein Coding	40	GC08P106271	14.803	https://www.genecards.org/cgi-bin/carddisp.pl?gene=OXR1
MAOB	Monoamine Oxidase B	Protein Coding	42	GC0XM043766	14.8015	https://www.genecards.org/cgi-bin/carddisp.pl?gene=MAOB
MAPK3	Mitogen-Activated Protein Kinase 3	Protein Coding	48	GC16M035783	14.7989	https://www.genecards.org/cgi-bin/carddisp.pl?gene=MAPK3
PRDX1	Peroxiredoxin 1	Protein Coding	47	GC01M045511	14.7824	https://www.genecards.org/cgi-bin/carddisp.pl?gene=PRDX1
TRPM2	Transient Receptor Potential Cation Channel Subfamily M Member 2	Protein Coding	41	GC21P044350	14.7754	https://www.genecards.org/cgi-bin/carddisp.pl?gene=TRPM2
KNG1	Kininogen 1	Protein Coding	46	GC03P186717	14.7444	https://www.genecards.org/cgi-bin/carddisp.pl?gene=KNG1
CLU	Clusterin	Protein Coding	45	GC08M027596	14.7279	https://www.genecards.org/cgi-bin/carddisp.pl?gene=CLU
SQSTM1	Sequestosome 1	Protein Coding	47	GC05P179806	14.6753	https://www.genecards.org/cgi-bin/carddisp.pl?gene=SQSTM1
GPX7	Glutathione Peroxidase 7	Protein Coding	41	GC01P052602	14.6015	https://www.genecards.org/cgi-bin/carddisp.pl?gene=GPX7
ACADL	Acyl-CoA Dehydrogenase Long Chain	Protein Coding	41	GC02M210187	14.5983	https://www.genecards.org/cgi-bin/carddisp.pl?gene=ACADL
NDUFS4	NADH:Ubiquinone Oxidoreductase Subunit S4	Protein Coding	44	GC05P053560	14.5672	https://www.genecards.org/cgi-bin/carddisp.pl?gene=NDUFS4
GPX3	Glutathione Peroxidase 3	Protein Coding	42	GC05P150997	14.523	https://www.genecards.org/cgi-bin/carddisp.pl?gene=GPX3
PINK1	PTEN Induced Kinase 1	Protein Coding	46	GC01P020634	14.3921	https://www.genecards.org/cgi-bin/carddisp.pl?gene=PINK1
LYRM4	LYR Motif Containing 4	Protein Coding	38	GC06M005032	14.3799	https://www.genecards.org/cgi-bin/carddisp.pl?gene=LYRM4
ATF6	Activating Transcription Factor 6	Protein Coding	46	GC01P161766	14.3387	https://www.genecards.org/cgi-bin/carddisp.pl?gene=ATF6
GCH1	GTP Cyclohydrolase 1	Protein Coding	47	GC14M054842	14.2166	https://www.genecards.org/cgi-bin/carddisp.pl?gene=GCH1
SCN5A	Sodium Voltage-Gated Channel Alpha Subunit 5	Protein Coding	50	GC03M038549	14.1536	https://www.genecards.org/cgi-bin/carddisp.pl?gene=SCN5A
KCNH2	Potassium Voltage-Gated Channel Subfamily H Member 2	Protein Coding	50	GC07M150944	14.0941	https://www.genecards.org/cgi-bin/carddisp.pl?gene=KCNH2
PRKAA2	Protein Kinase AMP-Activated Catalytic Subunit Alpha 2	Protein Coding	50	GC01P056645	14.0822	https://www.genecards.org/cgi-bin/carddisp.pl?gene=PRKAA2
GATC	Glutamyl-TRNA Amidotransferase Subunit C	Protein Coding	37	GC12P120446	14.0673	https://www.genecards.org/cgi-bin/carddisp.pl?gene=GATC
PRKAA1	Protein Kinase AMP-Activated Catalytic Subunit Alpha 1	Protein Coding	46	GC05M040759	14.0372	https://www.genecards.org/cgi-bin/carddisp.pl?gene=PRKAA1
MTOR	Mechanistic Target Of Rapamycin Kinase	Protein Coding	52	GC01M011106	14.0334	https://www.genecards.org/cgi-bin/carddisp.pl?gene=MTOR
MICOS13	Mitochondrial Contact Site And Cristae Organizing System Subunit 13	Protein Coding	27	GC19M005692	13.9939	https://www.genecards.org/cgi-bin/carddisp.pl?gene=MICOS13
VARS1	Valyl-TRNA Synthetase 1	Protein Coding	36	GC06M061318	13.9845	https://www.genecards.org/cgi-bin/carddisp.pl?gene=VARS1
COX5A	Cytochrome C Oxidase Subunit 5A	Protein Coding	43	GC15M074919	13.9446	https://www.genecards.org/cgi-bin/carddisp.pl?gene=COX5A
FOS	Fos Proto-Oncogene, AP-1 Transcription Factor Subunit	Protein Coding	50	GC14P075278	13.9202	https://www.genecards.org/cgi-bin/carddisp.pl?gene=FOS
HSD17B10	Hydroxysteroid 17-Beta Dehydrogenase 10	Protein Coding	44	GC0XM053431	13.9118	https://www.genecards.org/cgi-bin/carddisp.pl?gene=HSD17B10
HSPA8	Heat Shock Protein Family A (Hsp70) Member 8	Protein Coding	47	GC11M123057	13.8922	https://www.genecards.org/cgi-bin/carddisp.pl?gene=HSPA8
JAK2	Janus Kinase 2	Protein Coding	51	GC09P004985	13.8724	https://www.genecards.org/cgi-bin/carddisp.pl?gene=JAK2
PDE5A	Phosphodiesterase 5A	Protein Coding	45	GC04M119494	13.857	https://www.genecards.org/cgi-bin/carddisp.pl?gene=PDE5A
PKP2	Plakophilin 2	Protein Coding	44	GC12M032790	13.8513	https://www.genecards.org/cgi-bin/carddisp.pl?gene=PKP2
NOX4	NADPH Oxidase 4	Protein Coding	41	GC11M089324	13.845	https://www.genecards.org/cgi-bin/carddisp.pl?gene=NOX4
KCNJ5	Potassium Inwardly Rectifying Channel Subfamily J Member 5	Protein Coding	46	GC11P128891	13.8019	https://www.genecards.org/cgi-bin/carddisp.pl?gene=KCNJ5
POMC	Proopiomelanocortin	Protein Coding	48	GC02M025160	13.7786	https://www.genecards.org/cgi-bin/carddisp.pl?gene=POMC
MSRB2	Methionine Sulfoxide Reductase B2	Protein Coding	41	GC10P023095	13.7101	https://www.genecards.org/cgi-bin/carddisp.pl?gene=MSRB2
ETFDH	Electron Transfer Flavoprotein Dehydrogenase	Protein Coding	45	GC04P158672	13.655	https://www.genecards.org/cgi-bin/carddisp.pl?gene=ETFDH
ABCD1	ATP Binding Cassette Subfamily D Member 1	Protein Coding	45	GC0XP153724	13.5408	https://www.genecards.org/cgi-bin/carddisp.pl?gene=ABCD1
MB	Myoglobin	Protein Coding	43	GC22M035606	13.5308	https://www.genecards.org/cgi-bin/carddisp.pl?gene=MB
SNTA1	Syntrophin Alpha 1	Protein Coding	44	GC20M033407	13.4942	https://www.genecards.org/cgi-bin/carddisp.pl?gene=SNTA1
ALDH2	Aldehyde Dehydrogenase 2 Family Member	Protein Coding	49	GC12P111766	13.4924	https://www.genecards.org/cgi-bin/carddisp.pl?gene=ALDH2
ADRB2	Adrenoceptor Beta 2	Protein Coding	48	GC05P148825	13.478	https://www.genecards.org/cgi-bin/carddisp.pl?gene=ADRB2
UCP2	Uncoupling Protein 2	Protein Coding	45	GC11M073974	13.462	https://www.genecards.org/cgi-bin/carddisp.pl?gene=UCP2
CACNA1C	Calcium Voltage-Gated Channel Subunit Alpha1 C	Protein Coding	49	GC12P001970	13.3977	https://www.genecards.org/cgi-bin/carddisp.pl?gene=CACNA1C
SDHD	Succinate Dehydrogenase Complex Subunit D	Protein Coding	43	GC11P112087	13.3725	https://www.genecards.org/cgi-bin/carddisp.pl?gene=SDHD
AGT	Angiotensinogen	Protein Coding	48	GC01M230702	13.3701	https://www.genecards.org/cgi-bin/carddisp.pl?gene=AGT
ERN1	Endoplasmic Reticulum To Nucleus Signaling 1	Protein Coding	45	GC17M064039	13.3524	https://www.genecards.org/cgi-bin/carddisp.pl?gene=ERN1
CYP2C9	Cytochrome P450 Family 2 Subfamily C Member 9	Protein Coding	48	GC10P094938	13.3313	https://www.genecards.org/cgi-bin/carddisp.pl?gene=CYP2C9
PPARGC1A	PPARG Coactivator 1 Alpha	Protein Coding	45	GC04M023755	13.3212	https://www.genecards.org/cgi-bin/carddisp.pl?gene=PPARGC1A
CD36	CD36 Molecule	Protein Coding	47	GC07P080369	13.264	https://www.genecards.org/cgi-bin/carddisp.pl?gene=CD36
MRPS7	Mitochondrial Ribosomal Protein S7	Protein Coding	38	GC17P075472	13.2342	https://www.genecards.org/cgi-bin/carddisp.pl?gene=MRPS7
TRMT10C	TRNA Methyltransferase 10C, Mitochondrial RNase P Subunit	Protein Coding	34	GC03P101561	13.2137	https://www.genecards.org/cgi-bin/carddisp.pl?gene=TRMT10C
APOA1	Apolipoprotein A1	Protein Coding	48	GC11M116835	13.2042	https://www.genecards.org/cgi-bin/carddisp.pl?gene=APOA1
KCNQ1	Potassium Voltage-Gated Channel Subfamily Q Member 1	Protein Coding	49	GC11P002444	13.1984	https://www.genecards.org/cgi-bin/carddisp.pl?gene=KCNQ1
LEP	Leptin	Protein Coding	46	GC07P128241	13.1018	https://www.genecards.org/cgi-bin/carddisp.pl?gene=LEP
COMT	Catechol-O-Methyltransferase	Protein Coding	50	GC22P019941	13.0222	https://www.genecards.org/cgi-bin/carddisp.pl?gene=COMT
SP1	Sp1 Transcription Factor	Protein Coding	45	GC12P053380	13.0131	https://www.genecards.org/cgi-bin/carddisp.pl?gene=SP1
MAP2K4	Mitogen-Activated Protein Kinase Kinase 4	Protein Coding	45	GC17P012020	12.9238	https://www.genecards.org/cgi-bin/carddisp.pl?gene=MAP2K4
EME2	Essential Meiotic Structure-Specific Endonuclease Subunit 2	Protein Coding	33	GC16P009881	12.8708	https://www.genecards.org/cgi-bin/carddisp.pl?gene=EME2
CDKN1A	Cyclin Dependent Kinase Inhibitor 1A	Protein Coding	48	GC06P077011	12.8213	https://www.genecards.org/cgi-bin/carddisp.pl?gene=CDKN1A
PTGS1	Prostaglandin-Endoperoxide Synthase 1	Protein Coding	46	GC09P122370	12.8067	https://www.genecards.org/cgi-bin/carddisp.pl?gene=PTGS1
MSRB1	Methionine Sulfoxide Reductase B1	Protein Coding	40	GC16M006267	12.8041	https://www.genecards.org/cgi-bin/carddisp.pl?gene=MSRB1
P4HB	Prolyl 4-Hydroxylase Subunit Beta	Protein Coding	47	GC17M081843	12.785	https://www.genecards.org/cgi-bin/carddisp.pl?gene=P4HB
MAP2K6	Mitogen-Activated Protein Kinase Kinase 6	Protein Coding	45	GC17P069414	12.7766	https://www.genecards.org/cgi-bin/carddisp.pl?gene=MAP2K6
TXNIP	Thioredoxin Interacting Protein	Protein Coding	37	GC01M145992	12.773	https://www.genecards.org/cgi-bin/carddisp.pl?gene=TXNIP
MRPS23	Mitochondrial Ribosomal Protein S23	Protein Coding	38	GC17M057834	12.727	https://www.genecards.org/cgi-bin/carddisp.pl?gene=MRPS23
STAT3	Signal Transducer And Activator Of Transcription 3	Protein Coding	50	GC17M042313	12.7171	https://www.genecards.org/cgi-bin/carddisp.pl?gene=STAT3
CYP2C19	Cytochrome P450 Family 2 Subfamily C Member 19	Protein Coding	48	GC10P094762	12.7098	https://www.genecards.org/cgi-bin/carddisp.pl?gene=CYP2C19
MRPL3	Mitochondrial Ribosomal Protein L3	Protein Coding	41	GC03M131462	12.6714	https://www.genecards.org/cgi-bin/carddisp.pl?gene=MRPL3
SLC2A1	Solute Carrier Family 2 Member 1	Protein Coding	52	GC01M042925	12.6581	https://www.genecards.org/cgi-bin/carddisp.pl?gene=SLC2A1
ETFA	Electron Transfer Flavoprotein Subunit Alpha	Protein Coding	45	GC15M079552	12.621	https://www.genecards.org/cgi-bin/carddisp.pl?gene=ETFA
CALM2	Calmodulin 2	Protein Coding	45	GC02M047124	12.6164	https://www.genecards.org/cgi-bin/carddisp.pl?gene=CALM2
PRDX4	Peroxiredoxin 4	Protein Coding	42	GC0XP023665	12.6069	https://www.genecards.org/cgi-bin/carddisp.pl?gene=PRDX4
HSPA9	Heat Shock Protein Family A (Hsp70) Member 9	Protein Coding	46	GC05M138554	12.6052	https://www.genecards.org/cgi-bin/carddisp.pl?gene=HSPA9
MAPKAPK2	MAPK Activated Protein Kinase 2	Protein Coding	47	GC01P206684	12.5763	https://www.genecards.org/cgi-bin/carddisp.pl?gene=MAPKAPK2
HMGB1	High Mobility Group Box 1	Protein Coding	44	GC13M030456	12.5627	https://www.genecards.org/cgi-bin/carddisp.pl?gene=HMGB1
TXNRD1	Thioredoxin Reductase 1	Protein Coding	46	GC12P104215	12.5505	https://www.genecards.org/cgi-bin/carddisp.pl?gene=TXNRD1
NPY	Neuropeptide Y	Protein Coding	45	GC07P024290	12.55	https://www.genecards.org/cgi-bin/carddisp.pl?gene=NPY
HBB	Hemoglobin Subunit Beta	Protein Coding	45	GC11M006229	12.5442	https://www.genecards.org/cgi-bin/carddisp.pl?gene=HBB
MAPK11	Mitogen-Activated Protein Kinase 11	Protein Coding	46	GC22M050263	12.5431	https://www.genecards.org/cgi-bin/carddisp.pl?gene=MAPK11
GLRX	Glutaredoxin	Protein Coding	43	GC05M095752	12.5219	https://www.genecards.org/cgi-bin/carddisp.pl?gene=GLRX
PON2	Paraoxonase 2	Protein Coding	44	GC07M095404	12.5217	https://www.genecards.org/cgi-bin/carddisp.pl?gene=PON2
OXT	Oxytocin/Neurophysin I Prepropeptide	Protein Coding	38	GC20P003068	12.516	https://www.genecards.org/cgi-bin/carddisp.pl?gene=OXT
MDM2	MDM2 Proto-Oncogene	Protein Coding	52	GC12P068808	12.5064	https://www.genecards.org/cgi-bin/carddisp.pl?gene=MDM2
ALOX5	Arachidonate 5-Lipoxygenase	Protein Coding	48	GC10P045374	12.5029	https://www.genecards.org/cgi-bin/carddisp.pl?gene=ALOX5
CYP1B1	Cytochrome P450 Family 1 Subfamily B Member 1	Protein Coding	48	GC02M038066	12.5007	https://www.genecards.org/cgi-bin/carddisp.pl?gene=CYP1B1
UCP3	Uncoupling Protein 3	Protein Coding	42	GC11M074000	12.4727	https://www.genecards.org/cgi-bin/carddisp.pl?gene=UCP3
NDUFS8	NADH:Ubiquinone Oxidoreductase Core Subunit S8	Protein Coding	45	GC11P068030	12.4561	https://www.genecards.org/cgi-bin/carddisp.pl?gene=NDUFS8
EIF2AK2	Eukaryotic Translation Initiation Factor 2 Alpha Kinase 2	Protein Coding	46	GC02M037099	12.4477	https://www.genecards.org/cgi-bin/carddisp.pl?gene=EIF2AK2
ACAD9	Acyl-CoA Dehydrogenase Family Member 9	Protein Coding	43	GC03P133367	12.4298	https://www.genecards.org/cgi-bin/carddisp.pl?gene=ACAD9
SELE	Selectin E	Protein Coding	42	GC01M169722	12.4263	https://www.genecards.org/cgi-bin/carddisp.pl?gene=SELE
PPARA	Peroxisome Proliferator Activated Receptor Alpha	Protein Coding	45	GC22P046150	12.425	https://www.genecards.org/cgi-bin/carddisp.pl?gene=PPARA
NCF2	Neutrophil Cytosolic Factor 2	Protein Coding	46	GC01M183555	12.4116	https://www.genecards.org/cgi-bin/carddisp.pl?gene=NCF2
MRPS25	Mitochondrial Ribosomal Protein S25	Protein Coding	38	GC03M019719	12.3866	https://www.genecards.org/cgi-bin/carddisp.pl?gene=MRPS25
FMO1	Flavin Containing Dimethylaniline Monoxygenase 1	Protein Coding	43	GC01P171248	12.3813	https://www.genecards.org/cgi-bin/carddisp.pl?gene=FMO1
AGTR1	Angiotensin II Receptor Type 1	Protein Coding	49	GC03P148697	12.3463	https://www.genecards.org/cgi-bin/carddisp.pl?gene=AGTR1
ATF2	Activating Transcription Factor 2	Protein Coding	45	GC02M175072	12.338	https://www.genecards.org/cgi-bin/carddisp.pl?gene=ATF2
EIF2AK1	Eukaryotic Translation Initiation Factor 2 Alpha Kinase 1	Protein Coding	43	GC07M006022	12.3282	https://www.genecards.org/cgi-bin/carddisp.pl?gene=EIF2AK1
EPO	Erythropoietin	Protein Coding	41	GC07P100720	12.3265	https://www.genecards.org/cgi-bin/carddisp.pl?gene=EPO
C2orf69	Chromosome 2 Open Reading Frame 69	Protein Coding	34	GC02P199911	12.2777	https://www.genecards.org/cgi-bin/carddisp.pl?gene=C2orf69
CASP9	Caspase 9	Protein Coding	46	GC01M015491	12.234	https://www.genecards.org/cgi-bin/carddisp.pl?gene=CASP9
IL1A	Interleukin 1 Alpha	Protein Coding	43	GC02M112773	12.213	https://www.genecards.org/cgi-bin/carddisp.pl?gene=IL1A
TPO	Thyroid Peroxidase	Protein Coding	48	GC02P001374	12.2081	https://www.genecards.org/cgi-bin/carddisp.pl?gene=TPO
CHAT	Choline O-Acetyltransferase	Protein Coding	47	GC10P049609	12.2065	https://www.genecards.org/cgi-bin/carddisp.pl?gene=CHAT
BLVRB	Biliverdin Reductase B	Protein Coding	40	GC19M040447	12.1998	https://www.genecards.org/cgi-bin/carddisp.pl?gene=BLVRB
MMP2	Matrix Metallopeptidase 2	Protein Coding	52	GC16P055390	12.1603	https://www.genecards.org/cgi-bin/carddisp.pl?gene=MMP2
STK25	Serine/Threonine Kinase 25	Protein Coding	40	GC02M241492	12.1575	https://www.genecards.org/cgi-bin/carddisp.pl?gene=STK25
CREB1	CAMP Responsive Element Binding Protein 1	Protein Coding	48	GC02P207529	12.0835	https://www.genecards.org/cgi-bin/carddisp.pl?gene=CREB1
SRC	SRC Proto-Oncogene, Non-Receptor Tyrosine Kinase	Protein Coding	50	GC20P037344	12.0689	https://www.genecards.org/cgi-bin/carddisp.pl?gene=SRC
SERPINE1	Serpin Family E Member 1	Protein Coding	49	GC07P101127	12.0548	https://www.genecards.org/cgi-bin/carddisp.pl?gene=SERPINE1
MRPS2	Mitochondrial Ribosomal Protein S2	Protein Coding	36	GC09P135499	12.0434	https://www.genecards.org/cgi-bin/carddisp.pl?gene=MRPS2
GPX4	Glutathione Peroxidase 4	Protein Coding	46	GC19P001103	12.0128	https://www.genecards.org/cgi-bin/carddisp.pl?gene=GPX4
CYGB	Cytoglobin	Protein Coding	38	GC17M076527	11.9564	https://www.genecards.org/cgi-bin/carddisp.pl?gene=CYGB
VHL	Von Hippel-Lindau Tumor Suppressor	Protein Coding	45	GC03P012055	11.9435	https://www.genecards.org/cgi-bin/carddisp.pl?gene=VHL
MRPS28	Mitochondrial Ribosomal Protein S28	Protein Coding	40	GC08M079938	11.9236	https://www.genecards.org/cgi-bin/carddisp.pl?gene=MRPS28
AGER	Advanced Glycosylation End-Product Specific Receptor	Protein Coding	44	GC06M032180	11.9173	https://www.genecards.org/cgi-bin/carddisp.pl?gene=AGER
VCP	Valosin Containing Protein	Protein Coding	48	GC09M035056	11.9008	https://www.genecards.org/cgi-bin/carddisp.pl?gene=VCP
LMNA	Lamin A/C	Protein Coding	48	GC01P156082	11.8711	https://www.genecards.org/cgi-bin/carddisp.pl?gene=LMNA
PRKG1	Protein Kinase CGMP-Dependent 1	Protein Coding	49	GC10P050991	11.8482	https://www.genecards.org/cgi-bin/carddisp.pl?gene=PRKG1
SELP	Selectin P	Protein Coding	45	GC01M169558	11.835	https://www.genecards.org/cgi-bin/carddisp.pl?gene=SELP
PSEN1	Presenilin 1	Protein Coding	51	GC14P073136	11.7816	https://www.genecards.org/cgi-bin/carddisp.pl?gene=PSEN1
RHOA	Ras Homolog Family Member A	Protein Coding	46	GC03M049359	11.7782	https://www.genecards.org/cgi-bin/carddisp.pl?gene=RHOA
FAS	Fas Cell Surface Death Receptor	Protein Coding	49	GC10P090723	11.7214	https://www.genecards.org/cgi-bin/carddisp.pl?gene=FAS
MAP2K3	Mitogen-Activated Protein Kinase Kinase 3	Protein Coding	48	GC17P049577	11.7105	https://www.genecards.org/cgi-bin/carddisp.pl?gene=MAP2K3
POR	Cytochrome P450 Oxidoreductase	Protein Coding	49	GC07P075899	11.6805	https://www.genecards.org/cgi-bin/carddisp.pl?gene=POR
BRCA1	BRCA1 DNA Repair Associated	Protein Coding	49	GC17M043044	11.6597	https://www.genecards.org/cgi-bin/carddisp.pl?gene=BRCA1
ETFB	Electron Transfer Flavoprotein Subunit Beta	Protein Coding	44	GC19M051345	11.6138	https://www.genecards.org/cgi-bin/carddisp.pl?gene=ETFB
FKBP5	FKBP Prolyl Isomerase 5	Protein Coding	45	GC06M061437	11.5932	https://www.genecards.org/cgi-bin/carddisp.pl?gene=FKBP5
NOSTRIN	Nitric Oxide Synthase Trafficking	Protein Coding	37	GC02P168786	11.5793	https://www.genecards.org/cgi-bin/carddisp.pl?gene=NOSTRIN
DDAH2	Dimethylarginine Dimethylaminohydrolase 2	Protein Coding	42	GC06M031727	11.5557	https://www.genecards.org/cgi-bin/carddisp.pl?gene=DDAH2
MRPS14	Mitochondrial Ribosomal Protein S14	Protein Coding	34	GC01M175010	11.5285	https://www.genecards.org/cgi-bin/carddisp.pl?gene=MRPS14
ADCYAP1	Adenylate Cyclase Activating Polypeptide 1	Protein Coding	42	GC18P000895	11.4621	https://www.genecards.org/cgi-bin/carddisp.pl?gene=ADCYAP1
TYR	Tyrosinase	Protein Coding	46	GC11P089177	11.4433	https://www.genecards.org/cgi-bin/carddisp.pl?gene=TYR
KCNE1	Potassium Voltage-Gated Channel Subfamily E Regulatory Subunit 1	Protein Coding	45	GC21M034446	11.3968	https://www.genecards.org/cgi-bin/carddisp.pl?gene=KCNE1
CS	Citrate Synthase	Protein Coding	44	GC12M056271	11.371	https://www.genecards.org/cgi-bin/carddisp.pl?gene=CS
TIMM22	Translocase Of Inner Mitochondrial Membrane 22	Protein Coding	36	GC17P000997	11.368	https://www.genecards.org/cgi-bin/carddisp.pl?gene=TIMM22
HTRA2	HtrA Serine Peptidase 2	Protein Coding	45	GC02P074529	11.365	https://www.genecards.org/cgi-bin/carddisp.pl?gene=HTRA2
NPPA	Natriuretic Peptide A	Protein Coding	45	GC01M011846	11.3609	https://www.genecards.org/cgi-bin/carddisp.pl?gene=NPPA
TF	Transferrin	Protein Coding	49	GC03P133805	11.3388	https://www.genecards.org/cgi-bin/carddisp.pl?gene=TF
ATP2A2	ATPase Sarcoplasmic/Endoplasmic Reticulum Ca2+ Transporting 2	Protein Coding	50	GC12P110280	11.3198	https://www.genecards.org/cgi-bin/carddisp.pl?gene=ATP2A2
BRCA2	BRCA2 DNA Repair Associated	Protein Coding	48	GC13P032315	11.308	https://www.genecards.org/cgi-bin/carddisp.pl?gene=BRCA2
IGF1	Insulin Like Growth Factor 1	Protein Coding	48	GC12M102395	11.2802	https://www.genecards.org/cgi-bin/carddisp.pl?gene=IGF1
UQCRFS1	Ubiquinol-Cytochrome C Reductase, Rieske Iron-Sulfur Polypeptide 1	Protein Coding	45	GC19M029205	11.2635	https://www.genecards.org/cgi-bin/carddisp.pl?gene=UQCRFS1
EPHX1	Epoxide Hydrolase 1	Protein Coding	45	GC01P225810	11.245	https://www.genecards.org/cgi-bin/carddisp.pl?gene=EPHX1
PIK3CG	Phosphatidylinositol-4,5-Bisphosphate 3-Kinase Catalytic Subunit Gamma	Protein Coding	47	GC07P106865	11.2097	https://www.genecards.org/cgi-bin/carddisp.pl?gene=PIK3CG
TXNRD2	Thioredoxin Reductase 2	Protein Coding	46	GC22M019863	11.1855	https://www.genecards.org/cgi-bin/carddisp.pl?gene=TXNRD2
NOSIP	Nitric Oxide Synthase Interacting Protein	Protein Coding	37	GC19M049555	11.1699	https://www.genecards.org/cgi-bin/carddisp.pl?gene=NOSIP
SGCB	Sarcoglycan Beta	Protein Coding	40	GC04M052019	11.1653	https://www.genecards.org/cgi-bin/carddisp.pl?gene=SGCB
CYB5R3	Cytochrome B5 Reductase 3	Protein Coding	45	GC22M055106	11.1618	https://www.genecards.org/cgi-bin/carddisp.pl?gene=CYB5R3
IL1RN	Interleukin 1 Receptor Antagonist	Protein Coding	48	GC02P120921	11.1392	https://www.genecards.org/cgi-bin/carddisp.pl?gene=IL1RN
PRKCB	Protein Kinase C Beta	Protein Coding	46	GC16P024142	11.1038	https://www.genecards.org/cgi-bin/carddisp.pl?gene=PRKCB
MT-CO1	Mitochondrially Encoded Cytochrome C Oxidase I	Protein Coding	34	GCMTP005906	11.1025	https://www.genecards.org/cgi-bin/carddisp.pl?gene=MT-CO1
RPS6KA5	Ribosomal Protein S6 Kinase A5	Protein Coding	45	GC14M090847	11.0955	https://www.genecards.org/cgi-bin/carddisp.pl?gene=RPS6KA5
KDR	Kinase Insert Domain Receptor	Protein Coding	52	GC04M055078	11.0875	https://www.genecards.org/cgi-bin/carddisp.pl?gene=KDR
MAPT	Microtubule Associated Protein Tau	Protein Coding	49	GC17P045894	11.0547	https://www.genecards.org/cgi-bin/carddisp.pl?gene=MAPT
GFER	Growth Factor, Augmenter Of Liver Regeneration	Protein Coding	45	GC16P001984	11.0501	https://www.genecards.org/cgi-bin/carddisp.pl?gene=GFER
SESN2	Sestrin 2	Protein Coding	37	GC01P028270	11.0406	https://www.genecards.org/cgi-bin/carddisp.pl?gene=SESN2
HMOX2	Heme Oxygenase 2	Protein Coding	46	GC16P004474	11.0295	https://www.genecards.org/cgi-bin/carddisp.pl?gene=HMOX2
CBS	Cystathionine Beta-Synthase	Protein Coding	48	GC21M043053	11.023	https://www.genecards.org/cgi-bin/carddisp.pl?gene=CBS
HERPUD1	Homocysteine Inducible ER Protein With Ubiquitin Like Domain 1	Protein Coding	39	GC16P056932	11.0155	https://www.genecards.org/cgi-bin/carddisp.pl?gene=HERPUD1
ADH5	Alcohol Dehydrogenase 5 (Class III), Chi Polypeptide	Protein Coding	46	GC04M099070	10.9953	https://www.genecards.org/cgi-bin/carddisp.pl?gene=ADH5
MT-CYB	Mitochondrially Encoded Cytochrome B	Protein Coding	32	GCMTP014749	10.9724	https://www.genecards.org/cgi-bin/carddisp.pl?gene=MT-CYB
MMP9	Matrix Metallopeptidase 9	Protein Coding	53	GC20P046008	10.9678	https://www.genecards.org/cgi-bin/carddisp.pl?gene=MMP9
ANK2	Ankyrin 2	Protein Coding	42	GC04P112706	10.9629	https://www.genecards.org/cgi-bin/carddisp.pl?gene=ANK2
ARG1	Arginase 1	Protein Coding	48	GC06P131473	10.9579	https://www.genecards.org/cgi-bin/carddisp.pl?gene=ARG1
TARDBP	TAR DNA Binding Protein	Protein Coding	45	GC01P011013	10.9219	https://www.genecards.org/cgi-bin/carddisp.pl?gene=TARDBP
MAP2K7	Mitogen-Activated Protein Kinase Kinase 7	Protein Coding	45	GC19P007903	10.8898	https://www.genecards.org/cgi-bin/carddisp.pl?gene=MAP2K7
NOX1	NADPH Oxidase 1	Protein Coding	41	GC0XM100843	10.8773	https://www.genecards.org/cgi-bin/carddisp.pl?gene=NOX1
ARG2	Arginase 2	Protein Coding	44	GC14P067619	10.8608	https://www.genecards.org/cgi-bin/carddisp.pl?gene=ARG2
FMO2	Flavin Containing Dimethylaniline Monoxygenase 2	Protein Coding	40	GC01P171185	10.8537	https://www.genecards.org/cgi-bin/carddisp.pl?gene=FMO2
TERT	Telomerase Reverse Transcriptase	Protein Coding	50	GC05M001253	10.8315	https://www.genecards.org/cgi-bin/carddisp.pl?gene=TERT
LOC110806262	Solute Carrier Family 6 Member 4 Gene Promoter	Biological Region	2	GC17P030235	10.8219	https://www.genecards.org/cgi-bin/carddisp.pl?gene=LOC110806262
KRIT1	KRIT1 Ankyrin Repeat Containing	Protein Coding	42	GC07M092198	10.7958	https://www.genecards.org/cgi-bin/carddisp.pl?gene=KRIT1
GCLC	Glutamate-Cysteine Ligase Catalytic Subunit	Protein Coding	44	GC06M053497	10.7583	https://www.genecards.org/cgi-bin/carddisp.pl?gene=GCLC
MAP2K1	Mitogen-Activated Protein Kinase Kinase 1	Protein Coding	52	GC15P066386	10.7176	https://www.genecards.org/cgi-bin/carddisp.pl?gene=MAP2K1
PDHA1	Pyruvate Dehydrogenase E1 Subunit Alpha 1	Protein Coding	47	GC0XP019343	10.7142	https://www.genecards.org/cgi-bin/carddisp.pl?gene=PDHA1
GGT1	Gamma-Glutamyltransferase 1	Protein Coding	49	GC22P024583	10.7059	https://www.genecards.org/cgi-bin/carddisp.pl?gene=GGT1
ANXA5	Annexin A5	Protein Coding	45	GC04M121667	10.6977	https://www.genecards.org/cgi-bin/carddisp.pl?gene=ANXA5
GLRX2	Glutaredoxin 2	Protein Coding	37	GC01M193065	10.6972	https://www.genecards.org/cgi-bin/carddisp.pl?gene=GLRX2
REN	Renin	Protein Coding	48	GC01M204154	10.6783	https://www.genecards.org/cgi-bin/carddisp.pl?gene=REN
NGB	Neuroglobin	Protein Coding	37	GC14M077265	10.671	https://www.genecards.org/cgi-bin/carddisp.pl?gene=NGB
NFE2L1	NFE2 Like BZIP Transcription Factor 1	Protein Coding	43	GC17P051074	10.665	https://www.genecards.org/cgi-bin/carddisp.pl?gene=NFE2L1
HP	Haptoglobin	Protein Coding	45	GC16P072089	10.6505	https://www.genecards.org/cgi-bin/carddisp.pl?gene=HP
IL13	Interleukin 13	Protein Coding	42	GC05P132656	10.6278	https://www.genecards.org/cgi-bin/carddisp.pl?gene=IL13
EGFR	Epidermal Growth Factor Receptor	Protein Coding	52	GC07P055019	10.6165	https://www.genecards.org/cgi-bin/carddisp.pl?gene=EGFR
NDUFS1	NADH:Ubiquinone Oxidoreductase Core Subunit S1	Protein Coding	45	GC02M206114	10.6062	https://www.genecards.org/cgi-bin/carddisp.pl?gene=NDUFS1
BCL2L1	BCL2 Like 1	Protein Coding	45	GC20M031664	10.6041	https://www.genecards.org/cgi-bin/carddisp.pl?gene=BCL2L1
MTHFR	Methylenetetrahydrofolate Reductase	Protein Coding	48	GC01M011785	10.6032	https://www.genecards.org/cgi-bin/carddisp.pl?gene=MTHFR
HTR2A	5-Hydroxytryptamine Receptor 2A	Protein Coding	47	GC13M046831	10.5784	https://www.genecards.org/cgi-bin/carddisp.pl?gene=HTR2A
GHRL	Ghrelin And Obestatin Prepropeptide	Protein Coding	43	GC03M010285	10.5727	https://www.genecards.org/cgi-bin/carddisp.pl?gene=GHRL
VIP	Vasoactive Intestinal Peptide	Protein Coding	44	GC06P152750	10.5647	https://www.genecards.org/cgi-bin/carddisp.pl?gene=VIP
NDUFS2	NADH:Ubiquinone Oxidoreductase Core Subunit S2	Protein Coding	44	GC01P161197	10.5616	https://www.genecards.org/cgi-bin/carddisp.pl?gene=NDUFS2
AKR1A1	Aldo-Keto Reductase Family 1 Member A1	Protein Coding	44	GC01P045550	10.5371	https://www.genecards.org/cgi-bin/carddisp.pl?gene=AKR1A1
SRXN1	Sulfiredoxin 1	Protein Coding	34	GC20M000647	10.5332	https://www.genecards.org/cgi-bin/carddisp.pl?gene=SRXN1
PTEN	Phosphatase And Tensin Homolog	Protein Coding	50	GC10P090708	10.5206	https://www.genecards.org/cgi-bin/carddisp.pl?gene=PTEN
FXN	Frataxin	Protein Coding	45	GC09P069035	10.5198	https://www.genecards.org/cgi-bin/carddisp.pl?gene=FXN
PIK3CA	Phosphatidylinositol-4,5-Bisphosphate 3-Kinase Catalytic Subunit Alpha	Protein Coding	52	GC03P179148	10.4974	https://www.genecards.org/cgi-bin/carddisp.pl?gene=PIK3CA
DYNLL1	Dynein Light Chain LC8-Type 1	Protein Coding	40	GC12P120469	10.4869	https://www.genecards.org/cgi-bin/carddisp.pl?gene=DYNLL1
TPD52	Tumor Protein D52	Protein Coding	41	GC08M079920	10.4812	https://www.genecards.org/cgi-bin/carddisp.pl?gene=TPD52
PRKD1	Protein Kinase D1	Protein Coding	49	GC14M029576	10.462	https://www.genecards.org/cgi-bin/carddisp.pl?gene=PRKD1
GSTA1	Glutathione S-Transferase Alpha 1	Protein Coding	42	GC06M052791	10.37	https://www.genecards.org/cgi-bin/carddisp.pl?gene=GSTA1
NPPB	Natriuretic Peptide B	Protein Coding	43	GC01M011858	10.3301	https://www.genecards.org/cgi-bin/carddisp.pl?gene=NPPB
GLUD1	Glutamate Dehydrogenase 1	Protein Coding	49	GC10M087050	10.2911	https://www.genecards.org/cgi-bin/carddisp.pl?gene=GLUD1
TIA1	TIA1 Cytotoxic Granule Associated RNA Binding Protein	Protein Coding	42	GC02M070209	10.2797	https://www.genecards.org/cgi-bin/carddisp.pl?gene=TIA1
STAT1	Signal Transducer And Activator Of Transcription 1	Protein Coding	51	GC02M190908	10.2774	https://www.genecards.org/cgi-bin/carddisp.pl?gene=STAT1
RAC1	Rac Family Small GTPase 1	Protein Coding	48	GC07P006377	10.2764	https://www.genecards.org/cgi-bin/carddisp.pl?gene=RAC1
MYH7	Myosin Heavy Chain 7	Protein Coding	47	GC14M023412	10.2659	https://www.genecards.org/cgi-bin/carddisp.pl?gene=MYH7
DBH	Dopamine Beta-Hydroxylase	Protein Coding	50	GC09P133636	10.2625	https://www.genecards.org/cgi-bin/carddisp.pl?gene=DBH
SIRT2	Sirtuin 2	Protein Coding	46	GC19M038878	10.2599	https://www.genecards.org/cgi-bin/carddisp.pl?gene=SIRT2
NCF1	Neutrophil Cytosolic Factor 1	Protein Coding	46	GC07P074773	10.2312	https://www.genecards.org/cgi-bin/carddisp.pl?gene=NCF1
NR3C2	Nuclear Receptor Subfamily 3 Group C Member 2	Protein Coding	46	GC04M148078	10.2185	https://www.genecards.org/cgi-bin/carddisp.pl?gene=NR3C2
MT-ND1	Mitochondrially Encoded NADH:Ubiquinone Oxidoreductase Core Subunit 1	Protein Coding	33	GCMTP003309	10.1986	https://www.genecards.org/cgi-bin/carddisp.pl?gene=MT-ND1
CALCA	Calcitonin Related Polypeptide Alpha	Protein Coding	44	GC11M014945	10.1917	https://www.genecards.org/cgi-bin/carddisp.pl?gene=CALCA
SIRT3	Sirtuin 3	Protein Coding	46	GC11M000215	10.1792	https://www.genecards.org/cgi-bin/carddisp.pl?gene=SIRT3
HYOU1	Hypoxia Up-Regulated 1	Protein Coding	44	GC11M119156	10.1753	https://www.genecards.org/cgi-bin/carddisp.pl?gene=HYOU1
HSPD1	Heat Shock Protein Family D (Hsp60) Member 1	Protein Coding	46	GC02M197486	10.1748	https://www.genecards.org/cgi-bin/carddisp.pl?gene=HSPD1
MAPK13	Mitogen-Activated Protein Kinase 13	Protein Coding	45	GC06P077004	10.1597	https://www.genecards.org/cgi-bin/carddisp.pl?gene=MAPK13
MGST1	Microsomal Glutathione S-Transferase 1	Protein Coding	41	GC12P016347	10.143	https://www.genecards.org/cgi-bin/carddisp.pl?gene=MGST1
SDHC	Succinate Dehydrogenase Complex Subunit C	Protein Coding	44	GC01P161314	10.1389	https://www.genecards.org/cgi-bin/carddisp.pl?gene=SDHC
MUTYH	MutY DNA Glycosylase	Protein Coding	45	GC01M045329	10.1051	https://www.genecards.org/cgi-bin/carddisp.pl?gene=MUTYH
NFKBIA	NFKB Inhibitor Alpha	Protein Coding	49	GC14M035401	10.0956	https://www.genecards.org/cgi-bin/carddisp.pl?gene=NFKBIA
DRD2	Dopamine Receptor D2	Protein Coding	49	GC11M113409	10.0838	https://www.genecards.org/cgi-bin/carddisp.pl?gene=DRD2
PRL	Prolactin	Protein Coding	42	GC06M022287	10.0671	https://www.genecards.org/cgi-bin/carddisp.pl?gene=PRL
NDUFV1	NADH:Ubiquinone Oxidoreductase Core Subunit V1	Protein Coding	45	GC11P069317	10.0296	https://www.genecards.org/cgi-bin/carddisp.pl?gene=NDUFV1
TLR2	Toll Like Receptor 2	Protein Coding	50	GC04P153684	10.0199	https://www.genecards.org/cgi-bin/carddisp.pl?gene=TLR2
DUSP1	Dual Specificity Phosphatase 1	Protein Coding	46	GC05M172768	9.94748	https://www.genecards.org/cgi-bin/carddisp.pl?gene=DUSP1
ERCC8	ERCC Excision Repair 8, CSA Ubiquitin Ligase Complex Subunit	Protein Coding	41	GC05M060888	9.93008	https://www.genecards.org/cgi-bin/carddisp.pl?gene=ERCC8
CYP2B6	Cytochrome P450 Family 2 Subfamily B Member 6	Protein Coding	46	GC19P040991	9.9079	https://www.genecards.org/cgi-bin/carddisp.pl?gene=CYP2B6
NTHL1	Nth Like DNA Glycosylase 1	Protein Coding	44	GC16M006280	9.90298	https://www.genecards.org/cgi-bin/carddisp.pl?gene=NTHL1
H6PD	Hexose-6-Phosphate Dehydrogenase/Glucose 1-Dehydrogenase	Protein Coding	42	GC01P009234	9.89716	https://www.genecards.org/cgi-bin/carddisp.pl?gene=H6PD
PRKAB1	Protein Kinase AMP-Activated Non-Catalytic Subunit Beta 1	Protein Coding	46	GC12P119632	9.87617	https://www.genecards.org/cgi-bin/carddisp.pl?gene=PRKAB1
PCNA	Proliferating Cell Nuclear Antigen	Protein Coding	49	GC20M005114	9.86363	https://www.genecards.org/cgi-bin/carddisp.pl?gene=PCNA
CNR1	Cannabinoid Receptor 1	Protein Coding	46	GC06M088139	9.83937	https://www.genecards.org/cgi-bin/carddisp.pl?gene=CNR1
PTK2B	Protein Tyrosine Kinase 2 Beta	Protein Coding	48	GC08P027311	9.83326	https://www.genecards.org/cgi-bin/carddisp.pl?gene=PTK2B
CRAT	Carnitine O-Acetyltransferase	Protein Coding	45	GC09M129094	9.83224	https://www.genecards.org/cgi-bin/carddisp.pl?gene=CRAT
MAPKAPK3	MAPK Activated Protein Kinase 3	Protein Coding	48	GC03P050611	9.82644	https://www.genecards.org/cgi-bin/carddisp.pl?gene=MAPKAPK3
ATF3	Activating Transcription Factor 3	Protein Coding	44	GC01P212565	9.82574	https://www.genecards.org/cgi-bin/carddisp.pl?gene=ATF3
CALR	Calreticulin	Protein Coding	50	GC19P012938	9.80681	https://www.genecards.org/cgi-bin/carddisp.pl?gene=CALR
EDNRA	Endothelin Receptor Type A	Protein Coding	49	GC04P147480	9.79771	https://www.genecards.org/cgi-bin/carddisp.pl?gene=EDNRA
POLG	DNA Polymerase Gamma, Catalytic Subunit	Protein Coding	47	GC15M089475	9.79734	https://www.genecards.org/cgi-bin/carddisp.pl?gene=POLG
CFTR	CF Transmembrane Conductance Regulator	Protein Coding	50	GC07P117287	9.79659	https://www.genecards.org/cgi-bin/carddisp.pl?gene=CFTR
PRODH	Proline Dehydrogenase 1	Protein Coding	45	GC22M018912	9.76929	https://www.genecards.org/cgi-bin/carddisp.pl?gene=PRODH
BMP6	Bone Morphogenetic Protein 6	Protein Coding	43	GC06P007726	9.76008	https://www.genecards.org/cgi-bin/carddisp.pl?gene=BMP6
EGF	Epidermal Growth Factor	Protein Coding	50	GC04P109912	9.71102	https://www.genecards.org/cgi-bin/carddisp.pl?gene=EGF
MIEF2	Mitochondrial Elongation Factor 2	Protein Coding	34	GC17P018262	9.69421	https://www.genecards.org/cgi-bin/carddisp.pl?gene=MIEF2
HSP90B1	Heat Shock Protein 90 Beta Family Member 1	Protein Coding	44	GC12P103930	9.67525	https://www.genecards.org/cgi-bin/carddisp.pl?gene=HSP90B1
SCARA3	Scavenger Receptor Class A Member 3	Protein Coding	37	GC08P027633	9.67187	https://www.genecards.org/cgi-bin/carddisp.pl?gene=SCARA3
AKR1B1	Aldo-Keto Reductase Family 1 Member B	Protein Coding	46	GC07M134442	9.65165	https://www.genecards.org/cgi-bin/carddisp.pl?gene=AKR1B1
GSS	Glutathione Synthetase	Protein Coding	45	GC20M034928	9.64251	https://www.genecards.org/cgi-bin/carddisp.pl?gene=GSS
HSPA1B	Heat Shock Protein Family A (Hsp70) Member 1B	Protein Coding	40	GC06P076882	9.62265	https://www.genecards.org/cgi-bin/carddisp.pl?gene=HSPA1B
NOTCH3	Notch Receptor 3	Protein Coding	49	GC19M015159	9.61803	https://www.genecards.org/cgi-bin/carddisp.pl?gene=NOTCH3
INSR	Insulin Receptor	Protein Coding	52	GC19M007112	9.61455	https://www.genecards.org/cgi-bin/carddisp.pl?gene=INSR
BCL2L11	BCL2 Like 11	Protein Coding	44	GC02P111119	9.60868	https://www.genecards.org/cgi-bin/carddisp.pl?gene=BCL2L11
CYC1	Cytochrome C1	Protein Coding	45	GC08P144095	9.59804	https://www.genecards.org/cgi-bin/carddisp.pl?gene=CYC1
CUL3	Cullin 3	Protein Coding	46	GC02M224470	9.59406	https://www.genecards.org/cgi-bin/carddisp.pl?gene=CUL3
UCP1	Uncoupling Protein 1	Protein Coding	44	GC04M140559	9.59285	https://www.genecards.org/cgi-bin/carddisp.pl?gene=UCP1
TH	Tyrosine Hydroxylase	Protein Coding	50	GC11M002163	9.58125	https://www.genecards.org/cgi-bin/carddisp.pl?gene=TH
RORA	RAR Related Orphan Receptor A	Protein Coding	48	GC15M060488	9.57588	https://www.genecards.org/cgi-bin/carddisp.pl?gene=RORA
FN1	Fibronectin 1	Protein Coding	49	GC02M215360	9.57429	https://www.genecards.org/cgi-bin/carddisp.pl?gene=FN1
POLRMT	RNA Polymerase Mitochondrial	Protein Coding	43	GC19M000617	9.57273	https://www.genecards.org/cgi-bin/carddisp.pl?gene=POLRMT
DDAH1	Dimethylarginine Dimethylaminohydrolase 1	Protein Coding	43	GC01M085318	9.5679	https://www.genecards.org/cgi-bin/carddisp.pl?gene=DDAH1
CDK2	Cyclin Dependent Kinase 2	Protein Coding	50	GC12P055966	9.53774	https://www.genecards.org/cgi-bin/carddisp.pl?gene=CDK2
HFE	Homeostatic Iron Regulator	Protein Coding	44	GC06P026087	9.52035	https://www.genecards.org/cgi-bin/carddisp.pl?gene=HFE
CASP8	Caspase 8	Protein Coding	50	GC02P201233	9.49003	https://www.genecards.org/cgi-bin/carddisp.pl?gene=CASP8
SCP2	Sterol Carrier Protein 2	Protein Coding	45	GC01P052927	9.4864	https://www.genecards.org/cgi-bin/carddisp.pl?gene=SCP2
CRYAB	Crystallin Alpha B	Protein Coding	44	GC11M111908	9.48244	https://www.genecards.org/cgi-bin/carddisp.pl?gene=CRYAB
CDKN2A	Cyclin Dependent Kinase Inhibitor 2A	Protein Coding	49	GC09M021967	9.47947	https://www.genecards.org/cgi-bin/carddisp.pl?gene=CDKN2A
ASS1	Argininosuccinate Synthase 1	Protein Coding	48	GC09P130444	9.47937	https://www.genecards.org/cgi-bin/carddisp.pl?gene=ASS1
EP300	E1A Binding Protein P300	Protein Coding	49	GC22P041091	9.45336	https://www.genecards.org/cgi-bin/carddisp.pl?gene=EP300
ISCU	Iron-Sulfur Cluster Assembly Enzyme	Protein Coding	44	GC12P108561	9.4418	https://www.genecards.org/cgi-bin/carddisp.pl?gene=ISCU
THBD	Thrombomodulin	Protein Coding	45	GC20M023026	9.43845	https://www.genecards.org/cgi-bin/carddisp.pl?gene=THBD
NDUFB9	NADH:Ubiquinone Oxidoreductase Subunit B9	Protein Coding	44	GC08P124539	9.43759	https://www.genecards.org/cgi-bin/carddisp.pl?gene=NDUFB9
NDUFA6	NADH:Ubiquinone Oxidoreductase Subunit A6	Protein Coding	44	GC22M042085	9.43421	https://www.genecards.org/cgi-bin/carddisp.pl?gene=NDUFA6
IL18	Interleukin 18	Protein Coding	42	GC11M112143	9.43396	https://www.genecards.org/cgi-bin/carddisp.pl?gene=IL18
ACP1	Acid Phosphatase 1	Protein Coding	43	GC02P000293	9.41656	https://www.genecards.org/cgi-bin/carddisp.pl?gene=ACP1
EEF1A1	Eukaryotic Translation Elongation Factor 1 Alpha 1	Protein Coding	42	GC06M073515	9.41466	https://www.genecards.org/cgi-bin/carddisp.pl?gene=EEF1A1
ADM	Adrenomedullin	Protein Coding	44	GC11P010304	9.41439	https://www.genecards.org/cgi-bin/carddisp.pl?gene=ADM
TNFRSF1A	TNF Receptor Superfamily Member 1A	Protein Coding	48	GC12M006328	9.40465	https://www.genecards.org/cgi-bin/carddisp.pl?gene=TNFRSF1A
DECR1	2,4-Dienoyl-CoA Reductase 1	Protein Coding	41	GC08P090001	9.3718	https://www.genecards.org/cgi-bin/carddisp.pl?gene=DECR1
DSP	Desmoplakin	Protein Coding	49	GC06P007541	9.37112	https://www.genecards.org/cgi-bin/carddisp.pl?gene=DSP
DLD	Dihydrolipoamide Dehydrogenase	Protein Coding	49	GC07P107890	9.36755	https://www.genecards.org/cgi-bin/carddisp.pl?gene=DLD
TSPO	Translocator Protein	Protein Coding	42	GC22P043151	9.33679	https://www.genecards.org/cgi-bin/carddisp.pl?gene=TSPO
SMPD1	Sphingomyelin Phosphodiesterase 1	Protein Coding	48	GC11P006390	9.3229	https://www.genecards.org/cgi-bin/carddisp.pl?gene=SMPD1
TTN	Titin	Protein Coding	46	GC02M178525	9.30991	https://www.genecards.org/cgi-bin/carddisp.pl?gene=TTN
THBS1	Thrombospondin 1	Protein Coding	45	GC15P039581	9.30147	https://www.genecards.org/cgi-bin/carddisp.pl?gene=THBS1
CACNA1S	Calcium Voltage-Gated Channel Subunit Alpha1 S	Protein Coding	48	GC01M201008	9.28156	https://www.genecards.org/cgi-bin/carddisp.pl?gene=CACNA1S
STK4	Serine/Threonine Kinase 4	Protein Coding	48	GC20P044966	9.26809	https://www.genecards.org/cgi-bin/carddisp.pl?gene=STK4
PTPN1	Protein Tyrosine Phosphatase Non-Receptor Type 1	Protein Coding	49	GC20P050510	9.26721	https://www.genecards.org/cgi-bin/carddisp.pl?gene=PTPN1
S100A8	S100 Calcium Binding Protein A8	Protein Coding	42	GC01M153391	9.24325	https://www.genecards.org/cgi-bin/carddisp.pl?gene=S100A8
PPP1R15A	Protein Phosphatase 1 Regulatory Subunit 15A	Protein Coding	40	GC19P048872	9.21499	https://www.genecards.org/cgi-bin/carddisp.pl?gene=PPP1R15A
BMP2	Bone Morphogenetic Protein 2	Protein Coding	46	GC20P006767	9.20172	https://www.genecards.org/cgi-bin/carddisp.pl?gene=BMP2
PRKCA	Protein Kinase C Alpha	Protein Coding	49	GC17P066302	9.2004	https://www.genecards.org/cgi-bin/carddisp.pl?gene=PRKCA
ACTA1	Actin Alpha 1, Skeletal Muscle	Protein Coding	46	GC01M229460	9.20004	https://www.genecards.org/cgi-bin/carddisp.pl?gene=ACTA1
DHCR24	24-Dehydrocholesterol Reductase	Protein Coding	45	GC01M054849	9.18604	https://www.genecards.org/cgi-bin/carddisp.pl?gene=DHCR24
GSK3B	Glycogen Synthase Kinase 3 Beta	Protein Coding	48	GC03M119821	9.186	https://www.genecards.org/cgi-bin/carddisp.pl?gene=GSK3B
LOX	Lysyl Oxidase	Protein Coding	46	GC05M122063	9.17897	https://www.genecards.org/cgi-bin/carddisp.pl?gene=LOX
EGR1	Early Growth Response 1	Protein Coding	44	GC05P138465	9.17707	https://www.genecards.org/cgi-bin/carddisp.pl?gene=EGR1
NOL3	Nucleolar Protein 3	Protein Coding	42	GC16P067204	9.16863	https://www.genecards.org/cgi-bin/carddisp.pl?gene=NOL3
NDUFS6	NADH:Ubiquinone Oxidoreductase Subunit S6	Protein Coding	44	GC05P001801	9.16652	https://www.genecards.org/cgi-bin/carddisp.pl?gene=NDUFS6
PGD	Phosphogluconate Dehydrogenase	Protein Coding	46	GC01P010398	9.16201	https://www.genecards.org/cgi-bin/carddisp.pl?gene=PGD
CHUK	Component Of Inhibitor Of Nuclear Factor Kappa B Kinase Complex	Protein Coding	50	GC10M100188	9.1612	https://www.genecards.org/cgi-bin/carddisp.pl?gene=CHUK
GCLM	Glutamate-Cysteine Ligase Modifier Subunit	Protein Coding	41	GC01M093885	9.15488	https://www.genecards.org/cgi-bin/carddisp.pl?gene=GCLM
FMO4	Flavin Containing Dimethylaniline Monoxygenase 4	Protein Coding	41	GC01P171315	9.10254	https://www.genecards.org/cgi-bin/carddisp.pl?gene=FMO4
MAPK12	Mitogen-Activated Protein Kinase 12	Protein Coding	46	GC22M055226	9.09845	https://www.genecards.org/cgi-bin/carddisp.pl?gene=MAPK12
ALDH9A1	Aldehyde Dehydrogenase 9 Family Member A1	Protein Coding	41	GC01M165677	9.09496	https://www.genecards.org/cgi-bin/carddisp.pl?gene=ALDH9A1
LPO	Lactoperoxidase	Protein Coding	40	GC17P058218	9.08609	https://www.genecards.org/cgi-bin/carddisp.pl?gene=LPO
GLO1	Glyoxalase I	Protein Coding	45	GC06M061455	9.07291	https://www.genecards.org/cgi-bin/carddisp.pl?gene=GLO1
PPIA	Peptidylprolyl Isomerase A	Protein Coding	45	GC07P044807	9.06666	https://www.genecards.org/cgi-bin/carddisp.pl?gene=PPIA
AOX1	Aldehyde Oxidase 1	Protein Coding	44	GC02P200585	9.06627	https://www.genecards.org/cgi-bin/carddisp.pl?gene=AOX1
GJA1	Gap Junction Protein Alpha 1	Protein Coding	49	GC06P121436	9.06282	https://www.genecards.org/cgi-bin/carddisp.pl?gene=GJA1
FDXR	Ferredoxin Reductase	Protein Coding	44	GC17M074862	9.06271	https://www.genecards.org/cgi-bin/carddisp.pl?gene=FDXR
IL2	Interleukin 2	Protein Coding	44	GC04M122451	9.06222	https://www.genecards.org/cgi-bin/carddisp.pl?gene=IL2
ASL	Argininosuccinate Lyase	Protein Coding	45	GC07P066075	9.04634	https://www.genecards.org/cgi-bin/carddisp.pl?gene=ASL
GPX2	Glutathione Peroxidase 2	Protein Coding	43	GC14M064939	9.0379	https://www.genecards.org/cgi-bin/carddisp.pl?gene=GPX2
OXTR	Oxytocin Receptor	Protein Coding	46	GC03M008767	9.00516	https://www.genecards.org/cgi-bin/carddisp.pl?gene=OXTR
ALDH3A2	Aldehyde Dehydrogenase 3 Family Member A2	Protein Coding	45	GC17P019648	8.99951	https://www.genecards.org/cgi-bin/carddisp.pl?gene=ALDH3A2
ATR	ATR Serine/Threonine Kinase	Protein Coding	51	GC03M142449	8.99712	https://www.genecards.org/cgi-bin/carddisp.pl?gene=ATR
LOC110973015	NOS3 5' Regulatory Region	Biological Region	2	GC07P150988	8.9616	https://www.genecards.org/cgi-bin/carddisp.pl?gene=LOC110973015
CYP11B2	Cytochrome P450 Family 11 Subfamily B Member 2	Protein Coding	48	GC08M142910	8.94407	https://www.genecards.org/cgi-bin/carddisp.pl?gene=CYP11B2
IKBKG	Inhibitor Of Nuclear Factor Kappa B Kinase Regulatory Subunit Gamma	Protein Coding	47	GC0XP154541	8.93289	https://www.genecards.org/cgi-bin/carddisp.pl?gene=IKBKG
NEIL1	Nei Like DNA Glycosylase 1	Protein Coding	38	GC15P075346	8.91942	https://www.genecards.org/cgi-bin/carddisp.pl?gene=NEIL1
BAK1	BCL2 Antagonist/Killer 1	Protein Coding	44	GC06M033572	8.91915	https://www.genecards.org/cgi-bin/carddisp.pl?gene=BAK1
SGK1	Serum/Glucocorticoid Regulated Kinase 1	Protein Coding	48	GC06M134169	8.9024	https://www.genecards.org/cgi-bin/carddisp.pl?gene=SGK1
GCDH	Glutaryl-CoA Dehydrogenase	Protein Coding	45	GC19P012891	8.89655	https://www.genecards.org/cgi-bin/carddisp.pl?gene=GCDH
GSTM3	Glutathione S-Transferase Mu 3	Protein Coding	46	GC01M109733	8.88721	https://www.genecards.org/cgi-bin/carddisp.pl?gene=GSTM3
NRF1	Nuclear Respiratory Factor 1	Protein Coding	42	GC07P129611	8.87846	https://www.genecards.org/cgi-bin/carddisp.pl?gene=NRF1
HRAS	HRas Proto-Oncogene, GTPase	Protein Coding	50	GC11M002647	8.84847	https://www.genecards.org/cgi-bin/carddisp.pl?gene=HRAS
PTS	6-Pyruvoyltetrahydropterin Synthase	Protein Coding	45	GC11P112226	8.84464	https://www.genecards.org/cgi-bin/carddisp.pl?gene=PTS
SETD2	SET Domain Containing 2, Histone Lysine Methyltransferase	Protein Coding	46	GC03M047033	8.84055	https://www.genecards.org/cgi-bin/carddisp.pl?gene=SETD2
CEBPB	CCAAT Enhancer Binding Protein Beta	Protein Coding	43	GC20P050190	8.83975	https://www.genecards.org/cgi-bin/carddisp.pl?gene=CEBPB
FAM120A	Family With Sequence Similarity 120A	Protein Coding	37	GC09P093716	8.83603	https://www.genecards.org/cgi-bin/carddisp.pl?gene=FAM120A
FKBP4	FKBP Prolyl Isomerase 4	Protein Coding	44	GC12P002795	8.83487	https://www.genecards.org/cgi-bin/carddisp.pl?gene=FKBP4
NOD2	Nucleotide Binding Oligomerization Domain Containing 2	Protein Coding	47	GC16P050693	8.81497	https://www.genecards.org/cgi-bin/carddisp.pl?gene=NOD2
ZFAND1	Zinc Finger AN1-Type Containing 1	Protein Coding	32	GC08M081701	8.80435	https://www.genecards.org/cgi-bin/carddisp.pl?gene=ZFAND1
CTSB	Cathepsin B	Protein Coding	50	GC08M011842	8.79598	https://www.genecards.org/cgi-bin/carddisp.pl?gene=CTSB
DAXX	Death Domain Associated Protein	Protein Coding	42	GC06M033318	8.78573	https://www.genecards.org/cgi-bin/carddisp.pl?gene=DAXX
CTNNB1	Catenin Beta 1	Protein Coding	52	GC03P041236	8.77969	https://www.genecards.org/cgi-bin/carddisp.pl?gene=CTNNB1
ELN	Elastin	Protein Coding	44	GC07P074027	8.76859	https://www.genecards.org/cgi-bin/carddisp.pl?gene=ELN
PRNP	Prion Protein	Protein Coding	46	GC20P004686	8.76803	https://www.genecards.org/cgi-bin/carddisp.pl?gene=PRNP
SST	Somatostatin	Protein Coding	41	GC03M187668	8.74469	https://www.genecards.org/cgi-bin/carddisp.pl?gene=SST
ALDH1A1	Aldehyde Dehydrogenase 1 Family Member A1	Protein Coding	46	GC09M072900	8.73889	https://www.genecards.org/cgi-bin/carddisp.pl?gene=ALDH1A1
KCNE2	Potassium Voltage-Gated Channel Subfamily E Regulatory Subunit 2	Protein Coding	42	GC21P034364	8.70342	https://www.genecards.org/cgi-bin/carddisp.pl?gene=KCNE2
AKAP9	A-Kinase Anchoring Protein 9	Protein Coding	44	GC07P091940	8.70087	https://www.genecards.org/cgi-bin/carddisp.pl?gene=AKAP9
MDH2	Malate Dehydrogenase 2	Protein Coding	47	GC07P076048	8.69376	https://www.genecards.org/cgi-bin/carddisp.pl?gene=MDH2
CYP3A5	Cytochrome P450 Family 3 Subfamily A Member 5	Protein Coding	46	GC07M099648	8.68373	https://www.genecards.org/cgi-bin/carddisp.pl?gene=CYP3A5
PTPN11	Protein Tyrosine Phosphatase Non-Receptor Type 11	Protein Coding	51	GC12P112418	8.68344	https://www.genecards.org/cgi-bin/carddisp.pl?gene=PTPN11
MSRB3	Methionine Sulfoxide Reductase B3	Protein Coding	43	GC12P065279	8.66117	https://www.genecards.org/cgi-bin/carddisp.pl?gene=MSRB3
HTT	Huntingtin	Protein Coding	43	GC04P003041	8.65239	https://www.genecards.org/cgi-bin/carddisp.pl?gene=HTT
TIMP1	TIMP Metallopeptidase Inhibitor 1	Protein Coding	43	GC0XP047583	8.65088	https://www.genecards.org/cgi-bin/carddisp.pl?gene=TIMP1
NDUFS3	NADH:Ubiquinone Oxidoreductase Core Subunit S3	Protein Coding	46	GC11P047567	8.6471	https://www.genecards.org/cgi-bin/carddisp.pl?gene=NDUFS3
SUOX	Sulfite Oxidase	Protein Coding	45	GC12P055997	8.64246	https://www.genecards.org/cgi-bin/carddisp.pl?gene=SUOX
PAH	Phenylalanine Hydroxylase	Protein Coding	48	GC12M102836	8.62583	https://www.genecards.org/cgi-bin/carddisp.pl?gene=PAH
ECHS1	Enoyl-CoA Hydratase, Short Chain 1	Protein Coding	46	GC10M133362	8.62362	https://www.genecards.org/cgi-bin/carddisp.pl?gene=ECHS1
NDUFV2	NADH:Ubiquinone Oxidoreductase Core Subunit V2	Protein Coding	44	GC18P009092	8.60791	https://www.genecards.org/cgi-bin/carddisp.pl?gene=NDUFV2
MICB	MHC Class I Polypeptide-Related Sequence B	Protein Coding	41	GC06P076856	8.59578	https://www.genecards.org/cgi-bin/carddisp.pl?gene=MICB
SMAD3	SMAD Family Member 3	Protein Coding	49	GC15P067063	8.58682	https://www.genecards.org/cgi-bin/carddisp.pl?gene=SMAD3
GPX8	Glutathione Peroxidase 8 (Putative)	Protein Coding	40	GC05P055160	8.57803	https://www.genecards.org/cgi-bin/carddisp.pl?gene=GPX8
LOC111365141	NOS2 5' Regulatory Region	Biological Region	2	GC17P027800	8.55579	https://www.genecards.org/cgi-bin/carddisp.pl?gene=LOC111365141
IKBKB	Inhibitor Of Nuclear Factor Kappa B Kinase Subunit Beta	Protein Coding	52	GC08P042271	8.55483	https://www.genecards.org/cgi-bin/carddisp.pl?gene=IKBKB
ATP1A3	ATPase Na+/K+ Transporting Subunit Alpha 3	Protein Coding	48	GC19M041966	8.54581	https://www.genecards.org/cgi-bin/carddisp.pl?gene=ATP1A3
APOB	Apolipoprotein B	Protein Coding	46	GC02M020956	8.54356	https://www.genecards.org/cgi-bin/carddisp.pl?gene=APOB
PLG	Plasminogen	Protein Coding	48	GC06P160702	8.53435	https://www.genecards.org/cgi-bin/carddisp.pl?gene=PLG
TMEM161A	Transmembrane Protein 161A	Protein Coding	35	GC19M019120	8.53209	https://www.genecards.org/cgi-bin/carddisp.pl?gene=TMEM161A
CDKN3	Cyclin Dependent Kinase Inhibitor 3	Protein Coding	42	GC14P054398	8.51354	https://www.genecards.org/cgi-bin/carddisp.pl?gene=CDKN3
ERO1A	Endoplasmic Reticulum Oxidoreductase 1 Alpha	Protein Coding	34	GC14M052640	8.50948	https://www.genecards.org/cgi-bin/carddisp.pl?gene=ERO1A
CRYAA	Crystallin Alpha A	Protein Coding	45	GC21P043169	8.5056	https://www.genecards.org/cgi-bin/carddisp.pl?gene=CRYAA
ALOX15	Arachidonate 15-Lipoxygenase	Protein Coding	45	GC17M004630	8.49548	https://www.genecards.org/cgi-bin/carddisp.pl?gene=ALOX15
AHSP	Alpha Hemoglobin Stabilizing Protein	Protein Coding	36	GC16P031527	8.49504	https://www.genecards.org/cgi-bin/carddisp.pl?gene=AHSP
PLA2G6	Phospholipase A2 Group VI	Protein Coding	48	GC22M056043	8.4904	https://www.genecards.org/cgi-bin/carddisp.pl?gene=PLA2G6
EPRS1	Glutamyl-Prolyl-TRNA Synthetase 1	Protein Coding	36	GC01M219969	8.48202	https://www.genecards.org/cgi-bin/carddisp.pl?gene=EPRS1
SCN4A	Sodium Voltage-Gated Channel Alpha Subunit 4	Protein Coding	45	GC17M063938	8.48032	https://www.genecards.org/cgi-bin/carddisp.pl?gene=SCN4A
CYP2A6	Cytochrome P450 Family 2 Subfamily A Member 6	Protein Coding	48	GC19M040843	8.46855	https://www.genecards.org/cgi-bin/carddisp.pl?gene=CYP2A6
LRRK2	Leucine Rich Repeat Kinase 2	Protein Coding	48	GC12P040196	8.46303	https://www.genecards.org/cgi-bin/carddisp.pl?gene=LRRK2
RAC2	Rac Family Small GTPase 2	Protein Coding	50	GC22M037227	8.43978	https://www.genecards.org/cgi-bin/carddisp.pl?gene=RAC2
FANCD2	FA Complementation Group D2	Protein Coding	46	GC03P010026	8.42711	https://www.genecards.org/cgi-bin/carddisp.pl?gene=FANCD2
MYC	MYC Proto-Oncogene, BHLH Transcription Factor	Protein Coding	50	GC08P127735	8.42416	https://www.genecards.org/cgi-bin/carddisp.pl?gene=MYC
SYK	Spleen Associated Tyrosine Kinase	Protein Coding	49	GC09P091849	8.42354	https://www.genecards.org/cgi-bin/carddisp.pl?gene=SYK
CYP4F2	Cytochrome P450 Family 4 Subfamily F Member 2	Protein Coding	45	GC19M015878	8.41791	https://www.genecards.org/cgi-bin/carddisp.pl?gene=CYP4F2
MTR	5-Methyltetrahydrofolate-Homocysteine Methyltransferase	Protein Coding	47	GC01P236795	8.41736	https://www.genecards.org/cgi-bin/carddisp.pl?gene=MTR
PRORP	Protein Only RNase P Catalytic Subunit	Protein Coding	29	GC14P035306	8.41307	https://www.genecards.org/cgi-bin/carddisp.pl?gene=PRORP
MT-CO3	Mitochondrially Encoded Cytochrome C Oxidase III	Protein Coding	32	GCMTP009209	8.41114	https://www.genecards.org/cgi-bin/carddisp.pl?gene=MT-CO3
UQCRQ	Ubiquinol-Cytochrome C Reductase Complex III Subunit VII	Protein Coding	40	GC05P132866	8.40941	https://www.genecards.org/cgi-bin/carddisp.pl?gene=UQCRQ
SLC22A5	Solute Carrier Family 22 Member 5	Protein Coding	46	GC05P132369	8.40881	https://www.genecards.org/cgi-bin/carddisp.pl?gene=SLC22A5
ALAD	Aminolevulinate Dehydratase	Protein Coding	46	GC09M113386	8.40645	https://www.genecards.org/cgi-bin/carddisp.pl?gene=ALAD
PRKCZ	Protein Kinase C Zeta	Protein Coding	48	GC01P002050	8.37225	https://www.genecards.org/cgi-bin/carddisp.pl?gene=PRKCZ
SERPINA1	Serpin Family A Member 1	Protein Coding	48	GC14M094376	8.36735	https://www.genecards.org/cgi-bin/carddisp.pl?gene=SERPINA1
ALOX12	Arachidonate 12-Lipoxygenase, 12S Type	Protein Coding	44	GC17P006995	8.36392	https://www.genecards.org/cgi-bin/carddisp.pl?gene=ALOX12
NDUFS7	NADH:Ubiquinone Oxidoreductase Core Subunit S7	Protein Coding	46	GC19P002225	8.36091	https://www.genecards.org/cgi-bin/carddisp.pl?gene=NDUFS7
TRPA1	Transient Receptor Potential Cation Channel Subfamily A Member 1	Protein Coding	46	GC08M072019	8.35308	https://www.genecards.org/cgi-bin/carddisp.pl?gene=TRPA1
FAAH	Fatty Acid Amide Hydrolase	Protein Coding	48	GC01P046394	8.34462	https://www.genecards.org/cgi-bin/carddisp.pl?gene=FAAH
IL17A	Interleukin 17A	Protein Coding	41	GC06P052186	8.34411	https://www.genecards.org/cgi-bin/carddisp.pl?gene=IL17A
AKR1C1	Aldo-Keto Reductase Family 1 Member C1	Protein Coding	42	GC10P004963	8.34148	https://www.genecards.org/cgi-bin/carddisp.pl?gene=AKR1C1
FMR1	FMRP Translational Regulator 1	Protein Coding	43	GC0XP147933	8.33624	https://www.genecards.org/cgi-bin/carddisp.pl?gene=FMR1
CCL3	C-C Motif Chemokine Ligand 3	Protein Coding	38	GC17M036088	8.33582	https://www.genecards.org/cgi-bin/carddisp.pl?gene=CCL3
TRPV1	Transient Receptor Potential Cation Channel Subfamily V Member 1	Protein Coding	46	GC17M003565	8.33077	https://www.genecards.org/cgi-bin/carddisp.pl?gene=TRPV1
PLCG2	Phospholipase C Gamma 2	Protein Coding	51	GC16P081773	8.32651	https://www.genecards.org/cgi-bin/carddisp.pl?gene=PLCG2
HBA1	Hemoglobin Subunit Alpha 1	Protein Coding	42	GC16P009809	8.32048	https://www.genecards.org/cgi-bin/carddisp.pl?gene=HBA1
ACO1	Aconitase 1	Protein Coding	44	GC09P032374	8.31368	https://www.genecards.org/cgi-bin/carddisp.pl?gene=ACO1
MT-ATP6	Mitochondrially Encoded ATP Synthase Membrane Subunit 6	Protein Coding	33	GCMTP008531	8.30125	https://www.genecards.org/cgi-bin/carddisp.pl?gene=MT-ATP6
NDUFB10	NADH:Ubiquinone Oxidoreductase Subunit B10	Protein Coding	43	GC16P009889	8.30124	https://www.genecards.org/cgi-bin/carddisp.pl?gene=NDUFB10
PPARD	Peroxisome Proliferator Activated Receptor Delta	Protein Coding	46	GC06P076988	8.29764	https://www.genecards.org/cgi-bin/carddisp.pl?gene=PPARD
AOC3	Amine Oxidase Copper Containing 3	Protein Coding	44	GC17P042851	8.29545	https://www.genecards.org/cgi-bin/carddisp.pl?gene=AOC3
ELAVL1	ELAV Like RNA Binding Protein 1	Protein Coding	41	GC19M007958	8.2948	https://www.genecards.org/cgi-bin/carddisp.pl?gene=ELAVL1
TPH1	Tryptophan Hydroxylase 1	Protein Coding	44	GC11M018040	8.26687	https://www.genecards.org/cgi-bin/carddisp.pl?gene=TPH1
BCHE	Butyrylcholinesterase	Protein Coding	49	GC03M165772	8.24348	https://www.genecards.org/cgi-bin/carddisp.pl?gene=BCHE
C9orf72	C9orf72-SMCR8 Complex Subunit	Protein Coding	41	GC09M028148	8.24046	https://www.genecards.org/cgi-bin/carddisp.pl?gene=C9orf72
CCND1	Cyclin D1	Protein Coding	50	GC11P069641	8.23672	https://www.genecards.org/cgi-bin/carddisp.pl?gene=CCND1
ELANE	Elastase, Neutrophil Expressed	Protein Coding	48	GC19P002165	8.23256	https://www.genecards.org/cgi-bin/carddisp.pl?gene=ELANE
CDK5	Cyclin Dependent Kinase 5	Protein Coding	51	GC07M151053	8.22967	https://www.genecards.org/cgi-bin/carddisp.pl?gene=CDK5
PLA2G4A	Phospholipase A2 Group IVA	Protein Coding	48	GC01P186798	8.19642	https://www.genecards.org/cgi-bin/carddisp.pl?gene=PLA2G4A
ZFP36	ZFP36 Ring Finger Protein	Protein Coding	38	GC19P039406	8.19285	https://www.genecards.org/cgi-bin/carddisp.pl?gene=ZFP36
OGDH	Oxoglutarate Dehydrogenase	Protein Coding	45	GC07P044606	8.19264	https://www.genecards.org/cgi-bin/carddisp.pl?gene=OGDH
CLEC4A	C-Type Lectin Domain Family 4 Member A	Protein Coding	37	GC12P018599	8.1825	https://www.genecards.org/cgi-bin/carddisp.pl?gene=CLEC4A
CYP2C8	Cytochrome P450 Family 2 Subfamily C Member 8	Protein Coding	47	GC10M095038	8.17931	https://www.genecards.org/cgi-bin/carddisp.pl?gene=CYP2C8
CRHR2	Corticotropin Releasing Hormone Receptor 2	Protein Coding	42	GC07M030651	8.17912	https://www.genecards.org/cgi-bin/carddisp.pl?gene=CRHR2
DDX3X	DEAD-Box Helicase 3 X-Linked	Protein Coding	46	GC0XP041333	8.16705	https://www.genecards.org/cgi-bin/carddisp.pl?gene=DDX3X
MMP1	Matrix Metallopeptidase 1	Protein Coding	51	GC11M102810	8.15538	https://www.genecards.org/cgi-bin/carddisp.pl?gene=MMP1
FASLG	Fas Ligand	Protein Coding	46	GC01P172628	8.13418	https://www.genecards.org/cgi-bin/carddisp.pl?gene=FASLG
F5	Coagulation Factor V	Protein Coding	46	GC01M169511	8.12192	https://www.genecards.org/cgi-bin/carddisp.pl?gene=F5
YARS2	Tyrosyl-TRNA Synthetase 2	Protein Coding	42	GC12M032725	8.12015	https://www.genecards.org/cgi-bin/carddisp.pl?gene=YARS2
HSP90AB1	Heat Shock Protein 90 Alpha Family Class B Member 1	Protein Coding	46	GC06P044246	8.11242	https://www.genecards.org/cgi-bin/carddisp.pl?gene=HSP90AB1
IL4	Interleukin 4	Protein Coding	45	GC05P132673	8.10872	https://www.genecards.org/cgi-bin/carddisp.pl?gene=IL4
MAPKAP1	MAPK Associated Protein 1	Protein Coding	42	GC09M125437	8.10792	https://www.genecards.org/cgi-bin/carddisp.pl?gene=MAPKAP1
DSPP	Dentin Sialophosphoprotein	Protein Coding	38	GC04P087608	8.10674	https://www.genecards.org/cgi-bin/carddisp.pl?gene=DSPP
NDRG1	N-Myc Downstream Regulated 1	Protein Coding	44	GC08M133237	8.09819	https://www.genecards.org/cgi-bin/carddisp.pl?gene=NDRG1
XRCC1	X-Ray Repair Cross Complementing 1	Protein Coding	44	GC19M043543	8.09765	https://www.genecards.org/cgi-bin/carddisp.pl?gene=XRCC1
GPT	Glutamic--Pyruvic Transaminase	Protein Coding	41	GC08P144502	8.09038	https://www.genecards.org/cgi-bin/carddisp.pl?gene=GPT
PIK3R1	Phosphoinositide-3-Kinase Regulatory Subunit 1	Protein Coding	49	GC05P068215	8.07408	https://www.genecards.org/cgi-bin/carddisp.pl?gene=PIK3R1
AR	Androgen Receptor	Protein Coding	51	GC0XP067544	8.07265	https://www.genecards.org/cgi-bin/carddisp.pl?gene=AR
EIF4E	Eukaryotic Translation Initiation Factor 4E	Protein Coding	48	GC04M098879	8.06675	https://www.genecards.org/cgi-bin/carddisp.pl?gene=EIF4E
S100A9	S100 Calcium Binding Protein A9	Protein Coding	42	GC01P153357	8.04939	https://www.genecards.org/cgi-bin/carddisp.pl?gene=S100A9
TRAF2	TNF Receptor Associated Factor 2	Protein Coding	44	GC09P136881	8.04898	https://www.genecards.org/cgi-bin/carddisp.pl?gene=TRAF2
SESN1	Sestrin 1	Protein Coding	38	GC06M108986	8.04377	https://www.genecards.org/cgi-bin/carddisp.pl?gene=SESN1
PTK2	Protein Tyrosine Kinase 2	Protein Coding	46	GC08M140657	8.02854	https://www.genecards.org/cgi-bin/carddisp.pl?gene=PTK2
GUCY1A1	Guanylate Cyclase 1 Soluble Subunit Alpha 1	Protein Coding	36	GC04P155667	8.02464	https://www.genecards.org/cgi-bin/carddisp.pl?gene=GUCY1A1
PECAM1	Platelet And Endothelial Cell Adhesion Molecule 1	Protein Coding	40	GC17M064319	8.02298	https://www.genecards.org/cgi-bin/carddisp.pl?gene=PECAM1
MYLK	Myosin Light Chain Kinase	Protein Coding	51	GC03M123610	8.01666	https://www.genecards.org/cgi-bin/carddisp.pl?gene=MYLK
VDR	Vitamin D Receptor	Protein Coding	50	GC12M047841	8.01497	https://www.genecards.org/cgi-bin/carddisp.pl?gene=VDR
NOA1	Nitric Oxide Associated 1	Protein Coding	34	GC04M056963	8.01482	https://www.genecards.org/cgi-bin/carddisp.pl?gene=NOA1
AS3MT	Arsenite Methyltransferase	Protein Coding	41	GC10P102869	7.99639	https://www.genecards.org/cgi-bin/carddisp.pl?gene=AS3MT
MIF	Macrophage Migration Inhibitory Factor	Protein Coding	47	GC22P023894	7.98324	https://www.genecards.org/cgi-bin/carddisp.pl?gene=MIF
RPS27A	Ribosomal Protein S27a	Protein Coding	41	GC02P055231	7.97455	https://www.genecards.org/cgi-bin/carddisp.pl?gene=RPS27A
IRS1	Insulin Receptor Substrate 1	Protein Coding	46	GC02M226731	7.9738	https://www.genecards.org/cgi-bin/carddisp.pl?gene=IRS1
RELA	RELA Proto-Oncogene, NF-KB Subunit	Protein Coding	50	GC11M065653	7.96551	https://www.genecards.org/cgi-bin/carddisp.pl?gene=RELA
GBA	Glucosylceramidase Beta	Protein Coding	48	GC01M155234	7.94886	https://www.genecards.org/cgi-bin/carddisp.pl?gene=GBA
STUB1	STIP1 Homology And U-Box Containing Protein 1	Protein Coding	44	GC16P009834	7.94359	https://www.genecards.org/cgi-bin/carddisp.pl?gene=STUB1
GSTA4	Glutathione S-Transferase Alpha 4	Protein Coding	42	GC06M052977	7.94055	https://www.genecards.org/cgi-bin/carddisp.pl?gene=GSTA4
MMP3	Matrix Metallopeptidase 3	Protein Coding	49	GC11M102835	7.93845	https://www.genecards.org/cgi-bin/carddisp.pl?gene=MMP3
GSTM2	Glutathione S-Transferase Mu 2	Protein Coding	41	GC01P109668	7.93445	https://www.genecards.org/cgi-bin/carddisp.pl?gene=GSTM2
TGFB2	Transforming Growth Factor Beta 2	Protein Coding	50	GC01P218345	7.92843	https://www.genecards.org/cgi-bin/carddisp.pl?gene=TGFB2
CYP27A1	Cytochrome P450 Family 27 Subfamily A Member 1	Protein Coding	47	GC02P218781	7.92743	https://www.genecards.org/cgi-bin/carddisp.pl?gene=CYP27A1
CHEK1	Checkpoint Kinase 1	Protein Coding	48	GC11P125625	7.90982	https://www.genecards.org/cgi-bin/carddisp.pl?gene=CHEK1
CASP2	Caspase 2	Protein Coding	47	GC07P147632	7.90892	https://www.genecards.org/cgi-bin/carddisp.pl?gene=CASP2
SDHAF1	Succinate Dehydrogenase Complex Assembly Factor 1	Protein Coding	35	GC19P035995	7.90472	https://www.genecards.org/cgi-bin/carddisp.pl?gene=SDHAF1
CCL11	C-C Motif Chemokine Ligand 11	Protein Coding	42	GC17P034285	7.89974	https://www.genecards.org/cgi-bin/carddisp.pl?gene=CCL11
SCN4B	Sodium Voltage-Gated Channel Beta Subunit 4	Protein Coding	44	GC11M118134	7.89691	https://www.genecards.org/cgi-bin/carddisp.pl?gene=SCN4B
KLF2	Kruppel Like Factor 2	Protein Coding	40	GC19P050893	7.89444	https://www.genecards.org/cgi-bin/carddisp.pl?gene=KLF2
PDIA2	Protein Disulfide Isomerase Family A Member 2	Protein Coding	41	GC16P009816	7.89257	https://www.genecards.org/cgi-bin/carddisp.pl?gene=PDIA2
DUOX2	Dual Oxidase 2	Protein Coding	44	GC15M045092	7.88222	https://www.genecards.org/cgi-bin/carddisp.pl?gene=DUOX2
TG	Thyroglobulin	Protein Coding	44	GC08P132866	7.88092	https://www.genecards.org/cgi-bin/carddisp.pl?gene=TG
CASP1	Caspase 1	Protein Coding	49	GC11M105025	7.87097	https://www.genecards.org/cgi-bin/carddisp.pl?gene=CASP1
ALKBH1	AlkB Homolog 1, Histone H2A Dioxygenase	Protein Coding	35	GC14M077672	7.86539	https://www.genecards.org/cgi-bin/carddisp.pl?gene=ALKBH1
CTSD	Cathepsin D	Protein Coding	50	GC11M001752	7.86226	https://www.genecards.org/cgi-bin/carddisp.pl?gene=CTSD
EPX	Eosinophil Peroxidase	Protein Coding	44	GC17P058192	7.8556	https://www.genecards.org/cgi-bin/carddisp.pl?gene=EPX
DUSP19	Dual Specificity Phosphatase 19	Protein Coding	38	GC02P183078	7.85005	https://www.genecards.org/cgi-bin/carddisp.pl?gene=DUSP19
ACOX2	Acyl-CoA Oxidase 2	Protein Coding	42	GC03M058490	7.84928	https://www.genecards.org/cgi-bin/carddisp.pl?gene=ACOX2
LTF	Lactotransferrin	Protein Coding	44	GC03M046435	7.84628	https://www.genecards.org/cgi-bin/carddisp.pl?gene=LTF
F2	Coagulation Factor II, Thrombin	Protein Coding	48	GC11P046720	7.82937	https://www.genecards.org/cgi-bin/carddisp.pl?gene=F2
PPIF	Peptidylprolyl Isomerase F	Protein Coding	44	GC10P090574	7.81953	https://www.genecards.org/cgi-bin/carddisp.pl?gene=PPIF
RARA	Retinoic Acid Receptor Alpha	Protein Coding	48	GC17P040309	7.81218	https://www.genecards.org/cgi-bin/carddisp.pl?gene=RARA
TACR1	Tachykinin Receptor 1	Protein Coding	45	GC02M075047	7.81008	https://www.genecards.org/cgi-bin/carddisp.pl?gene=TACR1
NLRP3	NLR Family Pyrin Domain Containing 3	Protein Coding	46	GC01P247415	7.79368	https://www.genecards.org/cgi-bin/carddisp.pl?gene=NLRP3
PXN	Paxillin	Protein Coding	45	GC12M120210	7.76064	https://www.genecards.org/cgi-bin/carddisp.pl?gene=PXN
EIF2B5	Eukaryotic Translation Initiation Factor 2B Subunit Epsilon	Protein Coding	43	GC03P184135	7.7561	https://www.genecards.org/cgi-bin/carddisp.pl?gene=EIF2B5
ALDH3A1	Aldehyde Dehydrogenase 3 Family Member A1	Protein Coding	43	GC17M019737	7.75509	https://www.genecards.org/cgi-bin/carddisp.pl?gene=ALDH3A1
BAD	BCL2 Associated Agonist Of Cell Death	Protein Coding	44	GC11M084618	7.75465	https://www.genecards.org/cgi-bin/carddisp.pl?gene=BAD
AGRN	Agrin	Protein Coding	45	GC01P001020	7.7427	https://www.genecards.org/cgi-bin/carddisp.pl?gene=AGRN
PLAT	Plasminogen Activator, Tissue Type	Protein Coding	48	GC08M042174	7.74208	https://www.genecards.org/cgi-bin/carddisp.pl?gene=PLAT
GLUL	Glutamate-Ammonia Ligase	Protein Coding	48	GC01M182378	7.73353	https://www.genecards.org/cgi-bin/carddisp.pl?gene=GLUL
EPHX2	Epoxide Hydrolase 2	Protein Coding	46	GC08P027490	7.72096	https://www.genecards.org/cgi-bin/carddisp.pl?gene=EPHX2
PC	Pyruvate Carboxylase	Protein Coding	46	GC11M066848	7.71889	https://www.genecards.org/cgi-bin/carddisp.pl?gene=PC
PPOX	Protoporphyrinogen Oxidase	Protein Coding	43	GC01P161302	7.71858	https://www.genecards.org/cgi-bin/carddisp.pl?gene=PPOX
CDKN1B	Cyclin Dependent Kinase Inhibitor 1B	Protein Coding	46	GC12P018790	7.7047	https://www.genecards.org/cgi-bin/carddisp.pl?gene=CDKN1B
ABCB1	ATP Binding Cassette Subfamily B Member 1	Protein Coding	50	GC07M087504	7.70444	https://www.genecards.org/cgi-bin/carddisp.pl?gene=ABCB1
RPS6KA4	Ribosomal Protein S6 Kinase A4	Protein Coding	47	GC11P064360	7.70255	https://www.genecards.org/cgi-bin/carddisp.pl?gene=RPS6KA4
APOH	Apolipoprotein H	Protein Coding	44	GC17M066212	7.6954	https://www.genecards.org/cgi-bin/carddisp.pl?gene=APOH
ABCC1	ATP Binding Cassette Subfamily C Member 1	Protein Coding	48	GC16P015949	7.67857	https://www.genecards.org/cgi-bin/carddisp.pl?gene=ABCC1
RB1	RB Transcriptional Corepressor 1	Protein Coding	46	GC13P048303	7.67611	https://www.genecards.org/cgi-bin/carddisp.pl?gene=RB1
GSTA2	Glutathione S-Transferase Alpha 2	Protein Coding	41	GC06M052750	7.67382	https://www.genecards.org/cgi-bin/carddisp.pl?gene=GSTA2
UGT1A1	UDP Glucuronosyltransferase Family 1 Member A1	Protein Coding	49	GC02P233760	7.6679	https://www.genecards.org/cgi-bin/carddisp.pl?gene=UGT1A1
DNM2	Dynamin 2	Protein Coding	49	GC19P010718	7.66749	https://www.genecards.org/cgi-bin/carddisp.pl?gene=DNM2
MT-TL1	Mitochondrially Encoded TRNA-Leu (UUA/G) 1	RNA Gene	16	GCMTP003232	7.66478	https://www.genecards.org/cgi-bin/carddisp.pl?gene=MT-TL1
ADRB1	Adrenoceptor Beta 1	Protein Coding	48	GC10P114044	7.64577	https://www.genecards.org/cgi-bin/carddisp.pl?gene=ADRB1
PRKD2	Protein Kinase D2	Protein Coding	45	GC19M046674	7.64103	https://www.genecards.org/cgi-bin/carddisp.pl?gene=PRKD2
LIAS	Lipoic Acid Synthetase	Protein Coding	43	GC04P039487	7.63615	https://www.genecards.org/cgi-bin/carddisp.pl?gene=LIAS
CYP19A1	Cytochrome P450 Family 19 Subfamily A Member 1	Protein Coding	48	GC15M051208	7.63116	https://www.genecards.org/cgi-bin/carddisp.pl?gene=CYP19A1
IL1R1	Interleukin 1 Receptor Type 1	Protein Coding	45	GC02P102136	7.63018	https://www.genecards.org/cgi-bin/carddisp.pl?gene=IL1R1
CPT1B	Carnitine Palmitoyltransferase 1B	Protein Coding	44	GC22M055236	7.62456	https://www.genecards.org/cgi-bin/carddisp.pl?gene=CPT1B
ITPR1	Inositol 1,4,5-Trisphosphate Receptor Type 1	Protein Coding	48	GC03P004486	7.61503	https://www.genecards.org/cgi-bin/carddisp.pl?gene=ITPR1
SLC18A3	Solute Carrier Family 18 Member A3	Protein Coding	43	GC10P049610	7.61498	https://www.genecards.org/cgi-bin/carddisp.pl?gene=SLC18A3
SMAD2	SMAD Family Member 2	Protein Coding	49	GC18M047809	7.61083	https://www.genecards.org/cgi-bin/carddisp.pl?gene=SMAD2
GLA	Galactosidase Alpha	Protein Coding	47	GC0XM101393	7.6085	https://www.genecards.org/cgi-bin/carddisp.pl?gene=GLA
NGF	Nerve Growth Factor	Protein Coding	49	GC01M115285	7.6039	https://www.genecards.org/cgi-bin/carddisp.pl?gene=NGF
IDO1	Indoleamine 2,3-Dioxygenase 1	Protein Coding	44	GC08P039891	7.58474	https://www.genecards.org/cgi-bin/carddisp.pl?gene=IDO1
ERCC6	ERCC Excision Repair 6, Chromatin Remodeling Factor	Protein Coding	45	GC10M049454	7.56801	https://www.genecards.org/cgi-bin/carddisp.pl?gene=ERCC6
TRPV4	Transient Receptor Potential Cation Channel Subfamily V Member 4	Protein Coding	48	GC12M109783	7.56474	https://www.genecards.org/cgi-bin/carddisp.pl?gene=TRPV4
CASP7	Caspase 7	Protein Coding	48	GC10P113679	7.56307	https://www.genecards.org/cgi-bin/carddisp.pl?gene=CASP7
KCNJ2	Potassium Inwardly Rectifying Channel Subfamily J Member 2	Protein Coding	48	GC17P070168	7.56152	https://www.genecards.org/cgi-bin/carddisp.pl?gene=KCNJ2
PLAU	Plasminogen Activator, Urokinase	Protein Coding	50	GC10P073909	7.55841	https://www.genecards.org/cgi-bin/carddisp.pl?gene=PLAU
GSTO1	Glutathione S-Transferase Omega 1	Protein Coding	44	GC10P104235	7.55508	https://www.genecards.org/cgi-bin/carddisp.pl?gene=GSTO1
TREM2	Triggering Receptor Expressed On Myeloid Cells 2	Protein Coding	43	GC06M061491	7.55312	https://www.genecards.org/cgi-bin/carddisp.pl?gene=TREM2
GPX5	Glutathione Peroxidase 5	Protein Coding	37	GC06P028525	7.54873	https://www.genecards.org/cgi-bin/carddisp.pl?gene=GPX5
GUCY1B1	Guanylate Cyclase 1 Soluble Subunit Beta 1	Protein Coding	33	GC04P155759	7.544	https://www.genecards.org/cgi-bin/carddisp.pl?gene=GUCY1B1
DNM1L	Dynamin 1 Like	Protein Coding	46	GC12P032679	7.54362	https://www.genecards.org/cgi-bin/carddisp.pl?gene=DNM1L
KCNMA1	Potassium Calcium-Activated Channel Subfamily M Alpha 1	Protein Coding	49	GC10M076869	7.53714	https://www.genecards.org/cgi-bin/carddisp.pl?gene=KCNMA1
E2F1	E2F Transcription Factor 1	Protein Coding	43	GC20M033675	7.53051	https://www.genecards.org/cgi-bin/carddisp.pl?gene=E2F1
TAC1	Tachykinin Precursor 1	Protein Coding	42	GC07P097731	7.52509	https://www.genecards.org/cgi-bin/carddisp.pl?gene=TAC1
CASP4	Caspase 4	Protein Coding	46	GC11M104942	7.52392	https://www.genecards.org/cgi-bin/carddisp.pl?gene=CASP4
F8	Coagulation Factor VIII	Protein Coding	46	GC0XM154835	7.51507	https://www.genecards.org/cgi-bin/carddisp.pl?gene=F8
CCN2	Cellular Communication Network Factor 2	Protein Coding	38	GC06M131948	7.50769	https://www.genecards.org/cgi-bin/carddisp.pl?gene=CCN2
FH	Fumarate Hydratase	Protein Coding	45	GC01M241499	7.50449	https://www.genecards.org/cgi-bin/carddisp.pl?gene=FH
TP53INP1	Tumor Protein P53 Inducible Nuclear Protein 1	Protein Coding	37	GC08M094925	7.49565	https://www.genecards.org/cgi-bin/carddisp.pl?gene=TP53INP1
IGF2BP1	Insulin Like Growth Factor 2 MRNA Binding Protein 1	Protein Coding	40	GC17P048997	7.49344	https://www.genecards.org/cgi-bin/carddisp.pl?gene=IGF2BP1
BCKDHB	Branched Chain Keto Acid Dehydrogenase E1 Subunit Beta	Protein Coding	42	GC06P080106	7.48397	https://www.genecards.org/cgi-bin/carddisp.pl?gene=BCKDHB
ATP5MK	ATP Synthase Membrane Subunit K	Protein Coding	29	GC10M103391	7.48223	https://www.genecards.org/cgi-bin/carddisp.pl?gene=ATP5MK
COX4I1	Cytochrome C Oxidase Subunit 4I1	Protein Coding	45	GC16P085798	7.47657	https://www.genecards.org/cgi-bin/carddisp.pl?gene=COX4I1
CAMK2G	Calcium/Calmodulin Dependent Protein Kinase II Gamma	Protein Coding	48	GC10M073812	7.46842	https://www.genecards.org/cgi-bin/carddisp.pl?gene=CAMK2G
RAF1	Raf-1 Proto-Oncogene, Serine/Threonine Kinase	Protein Coding	52	GC03M012583	7.46566	https://www.genecards.org/cgi-bin/carddisp.pl?gene=RAF1
CDC42	Cell Division Cycle 42	Protein Coding	50	GC01P022264	7.45599	https://www.genecards.org/cgi-bin/carddisp.pl?gene=CDC42
PLA2G2A	Phospholipase A2 Group IIA	Protein Coding	46	GC01M019975	7.45562	https://www.genecards.org/cgi-bin/carddisp.pl?gene=PLA2G2A
CREB3	CAMP Responsive Element Binding Protein 3	Protein Coding	37	GC09P039492	7.42427	https://www.genecards.org/cgi-bin/carddisp.pl?gene=CREB3
SCARB1	Scavenger Receptor Class B Member 1	Protein Coding	46	GC12M124776	7.42105	https://www.genecards.org/cgi-bin/carddisp.pl?gene=SCARB1
MAPK8IP1	Mitogen-Activated Protein Kinase 8 Interacting Protein 1	Protein Coding	45	GC11P046399	7.41677	https://www.genecards.org/cgi-bin/carddisp.pl?gene=MAPK8IP1
PRKCG	Protein Kinase C Gamma	Protein Coding	50	GC19P053879	7.40627	https://www.genecards.org/cgi-bin/carddisp.pl?gene=PRKCG
KRAS	KRAS Proto-Oncogene, GTPase	Protein Coding	49	GC12M025204	7.40185	https://www.genecards.org/cgi-bin/carddisp.pl?gene=KRAS
CREBBP	CREB Binding Protein	Protein Coding	51	GC16M006452	7.40181	https://www.genecards.org/cgi-bin/carddisp.pl?gene=CREBBP
MANF	Mesencephalic Astrocyte Derived Neurotrophic Factor	Protein Coding	38	GC03P051385	7.39517	https://www.genecards.org/cgi-bin/carddisp.pl?gene=MANF
MAP2K2	Mitogen-Activated Protein Kinase Kinase 2	Protein Coding	52	GC19M004090	7.3916	https://www.genecards.org/cgi-bin/carddisp.pl?gene=MAP2K2
DYRK3	Dual Specificity Tyrosine Phosphorylation Regulated Kinase 3	Protein Coding	41	GC01P206636	7.38822	https://www.genecards.org/cgi-bin/carddisp.pl?gene=DYRK3
MT-ND3	Mitochondrially Encoded NADH:Ubiquinone Oxidoreductase Core Subunit 3	Protein Coding	33	GCMTP010061	7.38665	https://www.genecards.org/cgi-bin/carddisp.pl?gene=MT-ND3
SERPINF1	Serpin Family F Member 1	Protein Coding	44	GC17P001761	7.38375	https://www.genecards.org/cgi-bin/carddisp.pl?gene=SERPINF1
CYP17A1	Cytochrome P450 Family 17 Subfamily A Member 1	Protein Coding	48	GC10M102830	7.37412	https://www.genecards.org/cgi-bin/carddisp.pl?gene=CYP17A1
MT-ND4	Mitochondrially Encoded NADH:Ubiquinone Oxidoreductase Core Subunit 4	Protein Coding	34	GCMTP010762	7.35906	https://www.genecards.org/cgi-bin/carddisp.pl?gene=MT-ND4
MIR21	MicroRNA 21	RNA Gene	25	GC17P059841	7.33947	https://www.genecards.org/cgi-bin/carddisp.pl?gene=MIR21
EIF2AK4	Eukaryotic Translation Initiation Factor 2 Alpha Kinase 4	Protein Coding	44	GC15P039934	7.33272	https://www.genecards.org/cgi-bin/carddisp.pl?gene=EIF2AK4
MT-CO2	Mitochondrially Encoded Cytochrome C Oxidase II	Protein Coding	34	GCMTP007587	7.33044	https://www.genecards.org/cgi-bin/carddisp.pl?gene=MT-CO2
F3	Coagulation Factor III, Tissue Factor	Protein Coding	45	GC01M094570	7.32899	https://www.genecards.org/cgi-bin/carddisp.pl?gene=F3
GADD45A	Growth Arrest And DNA Damage Inducible Alpha	Protein Coding	43	GC01P067685	7.32522	https://www.genecards.org/cgi-bin/carddisp.pl?gene=GADD45A
SNAP25	Synaptosome Associated Protein 25	Protein Coding	48	GC20P010181	7.32475	https://www.genecards.org/cgi-bin/carddisp.pl?gene=SNAP25
NDUFA9	NADH:Ubiquinone Oxidoreductase Subunit A9	Protein Coding	44	GC12P004649	7.31597	https://www.genecards.org/cgi-bin/carddisp.pl?gene=NDUFA9
MAP3K7	Mitogen-Activated Protein Kinase Kinase Kinase 7	Protein Coding	50	GC06M090513	7.30913	https://www.genecards.org/cgi-bin/carddisp.pl?gene=MAP3K7
STK24	Serine/Threonine Kinase 24	Protein Coding	44	GC13M098445	7.3074	https://www.genecards.org/cgi-bin/carddisp.pl?gene=STK24
MUC1	Mucin 1, Cell Surface Associated	Protein Coding	48	GC01M155185	7.30312	https://www.genecards.org/cgi-bin/carddisp.pl?gene=MUC1
FTL	Ferritin Light Chain	Protein Coding	46	GC19P048965	7.30113	https://www.genecards.org/cgi-bin/carddisp.pl?gene=FTL
SLC4A1	Solute Carrier Family 4 Member 1 (Diego Blood Group)	Protein Coding	48	GC17M044786	7.30018	https://www.genecards.org/cgi-bin/carddisp.pl?gene=SLC4A1
NDUFC2	NADH:Ubiquinone Oxidoreductase Subunit C2	Protein Coding	41	GC11M078068	7.29737	https://www.genecards.org/cgi-bin/carddisp.pl?gene=NDUFC2
DNMT1	DNA Methyltransferase 1	Protein Coding	50	GC19M010133	7.29159	https://www.genecards.org/cgi-bin/carddisp.pl?gene=DNMT1
COA8	Cytochrome C Oxidase Assembly Factor 8	Protein Coding	27	GC14P108872	7.28777	https://www.genecards.org/cgi-bin/carddisp.pl?gene=COA8
CSF1	Colony Stimulating Factor 1	Protein Coding	43	GC01P109911	7.27618	https://www.genecards.org/cgi-bin/carddisp.pl?gene=CSF1
SLC17A5	Solute Carrier Family 17 Member 5	Protein Coding	43	GC06M073593	7.2752	https://www.genecards.org/cgi-bin/carddisp.pl?gene=SLC17A5
EIF4G1	Eukaryotic Translation Initiation Factor 4 Gamma 1	Protein Coding	46	GC03P184314	7.27034	https://www.genecards.org/cgi-bin/carddisp.pl?gene=EIF4G1
GPX6	Glutathione Peroxidase 6	Protein Coding	34	GC06M028503	7.25807	https://www.genecards.org/cgi-bin/carddisp.pl?gene=GPX6
UGT1A6	UDP Glucuronosyltransferase Family 1 Member A6	Protein Coding	43	GC02P233691	7.25789	https://www.genecards.org/cgi-bin/carddisp.pl?gene=UGT1A6
DMD	Dystrophin	Protein Coding	46	GC0XM031097	7.25677	https://www.genecards.org/cgi-bin/carddisp.pl?gene=DMD
DAPK1	Death Associated Protein Kinase 1	Protein Coding	48	GC09P087497	7.25561	https://www.genecards.org/cgi-bin/carddisp.pl?gene=DAPK1
SLC25A1	Solute Carrier Family 25 Member 1	Protein Coding	46	GC22M019264	7.25481	https://www.genecards.org/cgi-bin/carddisp.pl?gene=SLC25A1
ADH7	Alcohol Dehydrogenase 7 (Class IV), Mu Or Sigma Polypeptide	Protein Coding	44	GC04M099412	7.25036	https://www.genecards.org/cgi-bin/carddisp.pl?gene=ADH7
RPA1	Replication Protein A1	Protein Coding	45	GC17P001829	7.24092	https://www.genecards.org/cgi-bin/carddisp.pl?gene=RPA1
NR2C2	Nuclear Receptor Subfamily 2 Group C Member 2	Protein Coding	44	GC03P014947	7.2408	https://www.genecards.org/cgi-bin/carddisp.pl?gene=NR2C2
PIEZO1	Piezo Type Mechanosensitive Ion Channel Component 1	Protein Coding	38	GC16M088715	7.23928	https://www.genecards.org/cgi-bin/carddisp.pl?gene=PIEZO1
ABCA1	ATP Binding Cassette Subfamily A Member 1	Protein Coding	47	GC09M104781	7.22752	https://www.genecards.org/cgi-bin/carddisp.pl?gene=ABCA1
CYP24A1	Cytochrome P450 Family 24 Subfamily A Member 1	Protein Coding	46	GC20M054153	7.22058	https://www.genecards.org/cgi-bin/carddisp.pl?gene=CYP24A1
CAPN3	Calpain 3	Protein Coding	48	GC15P042359	7.21696	https://www.genecards.org/cgi-bin/carddisp.pl?gene=CAPN3
OPRM1	Opioid Receptor Mu 1	Protein Coding	48	GC06P154075	7.20853	https://www.genecards.org/cgi-bin/carddisp.pl?gene=OPRM1
SLC8A1	Solute Carrier Family 8 Member A1	Protein Coding	44	GC02M040078	7.20281	https://www.genecards.org/cgi-bin/carddisp.pl?gene=SLC8A1
FGF2	Fibroblast Growth Factor 2	Protein Coding	45	GC04P122826	7.20142	https://www.genecards.org/cgi-bin/carddisp.pl?gene=FGF2
FTO	FTO Alpha-Ketoglutarate Dependent Dioxygenase	Protein Coding	45	GC16P053787	7.19882	https://www.genecards.org/cgi-bin/carddisp.pl?gene=FTO
ACTB	Actin Beta	Protein Coding	48	GC07M005527	7.17055	https://www.genecards.org/cgi-bin/carddisp.pl?gene=ACTB
NPM1	Nucleophosmin 1	Protein Coding	49	GC05P171387	7.16965	https://www.genecards.org/cgi-bin/carddisp.pl?gene=NPM1
VIM	Vimentin	Protein Coding	49	GC10P017227	7.16546	https://www.genecards.org/cgi-bin/carddisp.pl?gene=VIM
ACHE	Acetylcholinesterase (Cartwright Blood Group)	Protein Coding	45	GC07M100889	7.16303	https://www.genecards.org/cgi-bin/carddisp.pl?gene=ACHE
LBR	Lamin B Receptor	Protein Coding	46	GC01M225401	7.16231	https://www.genecards.org/cgi-bin/carddisp.pl?gene=LBR
ITGAM	Integrin Subunit Alpha M	Protein Coding	46	GC16P039480	7.15889	https://www.genecards.org/cgi-bin/carddisp.pl?gene=ITGAM
SLC1A3	Solute Carrier Family 1 Member 3	Protein Coding	49	GC05P036639	7.15755	https://www.genecards.org/cgi-bin/carddisp.pl?gene=SLC1A3
BDKRB2	Bradykinin Receptor B2	Protein Coding	44	GC14P096205	7.15235	https://www.genecards.org/cgi-bin/carddisp.pl?gene=BDKRB2
TFRC	Transferrin Receptor	Protein Coding	47	GC03M196027	7.15043	https://www.genecards.org/cgi-bin/carddisp.pl?gene=TFRC
IDH1	Isocitrate Dehydrogenase (NADP(+)) 1	Protein Coding	51	GC02M208236	7.14104	https://www.genecards.org/cgi-bin/carddisp.pl?gene=IDH1
FLT1	Fms Related Receptor Tyrosine Kinase 1	Protein Coding	50	GC13M028300	7.11473	https://www.genecards.org/cgi-bin/carddisp.pl?gene=FLT1
ITGB1	Integrin Subunit Beta 1	Protein Coding	49	GC10M032932	7.11396	https://www.genecards.org/cgi-bin/carddisp.pl?gene=ITGB1
GDF15	Growth Differentiation Factor 15	Protein Coding	42	GC19P050952	7.10358	https://www.genecards.org/cgi-bin/carddisp.pl?gene=GDF15
AKR1C3	Aldo-Keto Reductase Family 1 Member C3	Protein Coding	46	GC10P005035	7.09711	https://www.genecards.org/cgi-bin/carddisp.pl?gene=AKR1C3
SLC6A3	Solute Carrier Family 6 Member 3	Protein Coding	49	GC05M001392	7.08902	https://www.genecards.org/cgi-bin/carddisp.pl?gene=SLC6A3
ATP5F1E	ATP Synthase F1 Subunit Epsilon	Protein Coding	33	GC20M059026	7.08344	https://www.genecards.org/cgi-bin/carddisp.pl?gene=ATP5F1E
MCL1	MCL1 Apoptosis Regulator, BCL2 Family Member	Protein Coding	45	GC01M151420	7.08323	https://www.genecards.org/cgi-bin/carddisp.pl?gene=MCL1
JUNB	JunB Proto-Oncogene, AP-1 Transcription Factor Subunit	Protein Coding	41	GC19P012791	7.07997	https://www.genecards.org/cgi-bin/carddisp.pl?gene=JUNB
CD40	CD40 Molecule	Protein Coding	47	GC20P046118	7.07501	https://www.genecards.org/cgi-bin/carddisp.pl?gene=CD40
CYP11A1	Cytochrome P450 Family 11 Subfamily A Member 1	Protein Coding	48	GC15M074337	7.07049	https://www.genecards.org/cgi-bin/carddisp.pl?gene=CYP11A1
MSR1	Macrophage Scavenger Receptor 1	Protein Coding	45	GC08M016107	7.06614	https://www.genecards.org/cgi-bin/carddisp.pl?gene=MSR1
CCL5	C-C Motif Chemokine Ligand 5	Protein Coding	42	GC17M035871	7.05685	https://www.genecards.org/cgi-bin/carddisp.pl?gene=CCL5
ODC1	Ornithine Decarboxylase 1	Protein Coding	47	GC02M010432	7.05466	https://www.genecards.org/cgi-bin/carddisp.pl?gene=ODC1
SIGMAR1	Sigma Non-Opioid Intracellular Receptor 1	Protein Coding	46	GC09M034634	7.05406	https://www.genecards.org/cgi-bin/carddisp.pl?gene=SIGMAR1
NDUFA1	NADH:Ubiquinone Oxidoreductase Subunit A1	Protein Coding	44	GC0XP119871	7.05241	https://www.genecards.org/cgi-bin/carddisp.pl?gene=NDUFA1
PDLIM4	PDZ And LIM Domain 4	Protein Coding	39	GC05P132257	7.05077	https://www.genecards.org/cgi-bin/carddisp.pl?gene=PDLIM4
NDUFA10	NADH:Ubiquinone Oxidoreductase Subunit A10	Protein Coding	44	GC02M239893	7.04817	https://www.genecards.org/cgi-bin/carddisp.pl?gene=NDUFA10
ADCY5	Adenylate Cyclase 5	Protein Coding	48	GC03M123282	7.04497	https://www.genecards.org/cgi-bin/carddisp.pl?gene=ADCY5
CHKA	Choline Kinase Alpha	Protein Coding	42	GC11M068052	7.04424	https://www.genecards.org/cgi-bin/carddisp.pl?gene=CHKA
CXCL1	C-X-C Motif Chemokine Ligand 1	Protein Coding	41	GC04P073869	7.03645	https://www.genecards.org/cgi-bin/carddisp.pl?gene=CXCL1
LDLR	Low Density Lipoprotein Receptor	Protein Coding	50	GC19P011091	7.03501	https://www.genecards.org/cgi-bin/carddisp.pl?gene=LDLR
HMGCR	3-Hydroxy-3-Methylglutaryl-CoA Reductase	Protein Coding	45	GC05P075336	7.02623	https://www.genecards.org/cgi-bin/carddisp.pl?gene=HMGCR
ALPP	Alkaline Phosphatase, Placental	Protein Coding	45	GC02P232378	7.01855	https://www.genecards.org/cgi-bin/carddisp.pl?gene=ALPP
H2AX	H2A.X Variant Histone	Protein Coding	35	GC11M119155	7.01735	https://www.genecards.org/cgi-bin/carddisp.pl?gene=H2AX
PARG	Poly(ADP-Ribose) Glycohydrolase	Protein Coding	40	GC10M049818	7.01112	https://www.genecards.org/cgi-bin/carddisp.pl?gene=PARG
CPOX	Coproporphyrinogen Oxidase	Protein Coding	43	GC03M098576	7.00976	https://www.genecards.org/cgi-bin/carddisp.pl?gene=CPOX
ACO2	Aconitase 2	Protein Coding	46	GC22P041485	7.00355	https://www.genecards.org/cgi-bin/carddisp.pl?gene=ACO2
TLR9	Toll Like Receptor 9	Protein Coding	45	GC03M052222	6.9998	https://www.genecards.org/cgi-bin/carddisp.pl?gene=TLR9
ATG9B	Autophagy Related 9B	Protein Coding	35	GC07M151012	6.99253	https://www.genecards.org/cgi-bin/carddisp.pl?gene=ATG9B
RCAN1	Regulator Of Calcineurin 1	Protein Coding	42	GC21M034513	6.98998	https://www.genecards.org/cgi-bin/carddisp.pl?gene=RCAN1
MT-ND5	Mitochondrially Encoded NADH:Ubiquinone Oxidoreductase Core Subunit 5	Protein Coding	34	GCMTP012339	6.9822	https://www.genecards.org/cgi-bin/carddisp.pl?gene=MT-ND5
GAREM2	GRB2 Associated Regulator Of MAPK1 Subtype 2	Protein Coding	26	GC02P026192	6.96983	https://www.genecards.org/cgi-bin/carddisp.pl?gene=GAREM2
BACE1	Beta-Secretase 1	Protein Coding	46	GC11M117285	6.96817	https://www.genecards.org/cgi-bin/carddisp.pl?gene=BACE1
NAMPT	Nicotinamide Phosphoribosyltransferase	Protein Coding	46	GC07M106248	6.96469	https://www.genecards.org/cgi-bin/carddisp.pl?gene=NAMPT
CYP2J2	Cytochrome P450 Family 2 Subfamily J Member 2	Protein Coding	44	GC01M059893	6.96463	https://www.genecards.org/cgi-bin/carddisp.pl?gene=CYP2J2
AGK	Acylglycerol Kinase	Protein Coding	41	GC07P141551	6.95708	https://www.genecards.org/cgi-bin/carddisp.pl?gene=AGK
PEX11B	Peroxisomal Biogenesis Factor 11 Beta	Protein Coding	40	GC01M145911	6.94716	https://www.genecards.org/cgi-bin/carddisp.pl?gene=PEX11B
CHCHD2	Coiled-Coil-Helix-Coiled-Coil-Helix Domain Containing 2	Protein Coding	38	GC07M056101	6.94435	https://www.genecards.org/cgi-bin/carddisp.pl?gene=CHCHD2
BAG3	BAG Cochaperone 3	Protein Coding	43	GC10P119651	6.94348	https://www.genecards.org/cgi-bin/carddisp.pl?gene=BAG3
FGF1	Fibroblast Growth Factor 1	Protein Coding	46	GC05M142555	6.94138	https://www.genecards.org/cgi-bin/carddisp.pl?gene=FGF1
AHR	Aryl Hydrocarbon Receptor	Protein Coding	48	GC07P016916	6.93546	https://www.genecards.org/cgi-bin/carddisp.pl?gene=AHR
ENDOG	Endonuclease G	Protein Coding	42	GC09P128818	6.93158	https://www.genecards.org/cgi-bin/carddisp.pl?gene=ENDOG
DNAH8	Dynein Axonemal Heavy Chain 8	Protein Coding	38	GC06P077030	6.93092	https://www.genecards.org/cgi-bin/carddisp.pl?gene=DNAH8
BRF2	BRF2 RNA Polymerase III Transcription Initiation Factor Subunit	Protein Coding	36	GC08M037820	6.93076	https://www.genecards.org/cgi-bin/carddisp.pl?gene=BRF2
TNFRSF1B	TNF Receptor Superfamily Member 1B	Protein Coding	46	GC01P012167	6.91848	https://www.genecards.org/cgi-bin/carddisp.pl?gene=TNFRSF1B
S100B	S100 Calcium Binding Protein B	Protein Coding	45	GC21M050156	6.91754	https://www.genecards.org/cgi-bin/carddisp.pl?gene=S100B
XIAP	X-Linked Inhibitor Of Apoptosis	Protein Coding	47	GC0XP123859	6.91695	https://www.genecards.org/cgi-bin/carddisp.pl?gene=XIAP
PLCG1	Phospholipase C Gamma 1	Protein Coding	47	GC20P041136	6.91312	https://www.genecards.org/cgi-bin/carddisp.pl?gene=PLCG1
NDUFB8	NADH:Ubiquinone Oxidoreductase Subunit B8	Protein Coding	42	GC10M100523	6.91225	https://www.genecards.org/cgi-bin/carddisp.pl?gene=NDUFB8
MT-ND2	Mitochondrially Encoded NADH:Ubiquinone Oxidoreductase Core Subunit 2	Protein Coding	35	GCMTP004472	6.90311	https://www.genecards.org/cgi-bin/carddisp.pl?gene=MT-ND2
MBL2	Mannose Binding Lectin 2	Protein Coding	46	GC10M052760	6.88998	https://www.genecards.org/cgi-bin/carddisp.pl?gene=MBL2
IGF1R	Insulin Like Growth Factor 1 Receptor	Protein Coding	53	GC15P098648	6.88741	https://www.genecards.org/cgi-bin/carddisp.pl?gene=IGF1R
SCD	Stearoyl-CoA Desaturase	Protein Coding	49	GC10P100347	6.87849	https://www.genecards.org/cgi-bin/carddisp.pl?gene=SCD
PTPN3	Protein Tyrosine Phosphatase Non-Receptor Type 3	Protein Coding	44	GC09M109375	6.87674	https://www.genecards.org/cgi-bin/carddisp.pl?gene=PTPN3
ADCYAP1R1	ADCYAP Receptor Type I	Protein Coding	45	GC07P031058	6.87407	https://www.genecards.org/cgi-bin/carddisp.pl?gene=ADCYAP1R1
LDHA	Lactate Dehydrogenase A	Protein Coding	50	GC11P018394	6.87164	https://www.genecards.org/cgi-bin/carddisp.pl?gene=LDHA
SLC1A1	Solute Carrier Family 1 Member 1	Protein Coding	48	GC09P004490	6.86928	https://www.genecards.org/cgi-bin/carddisp.pl?gene=SLC1A1
ITGB2	Integrin Subunit Beta 2	Protein Coding	49	GC21M044885	6.86769	https://www.genecards.org/cgi-bin/carddisp.pl?gene=ITGB2
HTR1A	5-Hydroxytryptamine Receptor 1A	Protein Coding	46	GC05M063960	6.85122	https://www.genecards.org/cgi-bin/carddisp.pl?gene=HTR1A
CYP3A7	Cytochrome P450 Family 3 Subfamily A Member 7	Protein Coding	42	GC07M099705	6.85004	https://www.genecards.org/cgi-bin/carddisp.pl?gene=CYP3A7
GRB2	Growth Factor Receptor Bound Protein 2	Protein Coding	46	GC17M075318	6.84963	https://www.genecards.org/cgi-bin/carddisp.pl?gene=GRB2
TNFSF10	TNF Superfamily Member 10	Protein Coding	44	GC03M172505	6.84826	https://www.genecards.org/cgi-bin/carddisp.pl?gene=TNFSF10
TRAF6	TNF Receptor Associated Factor 6	Protein Coding	45	GC11M036467	6.84354	https://www.genecards.org/cgi-bin/carddisp.pl?gene=TRAF6
COX6B1	Cytochrome C Oxidase Subunit 6B1	Protein Coding	42	GC19P051404	6.83552	https://www.genecards.org/cgi-bin/carddisp.pl?gene=COX6B1
UQCC3	Ubiquinol-Cytochrome C Reductase Complex Assembly Factor 3	Protein Coding	31	GC11P062670	6.83414	https://www.genecards.org/cgi-bin/carddisp.pl?gene=UQCC3
NR1H2	Nuclear Receptor Subfamily 1 Group H Member 2	Protein Coding	46	GC19P050329	6.83257	https://www.genecards.org/cgi-bin/carddisp.pl?gene=NR1H2
TYMP	Thymidine Phosphorylase	Protein Coding	46	GC22M050525	6.8239	https://www.genecards.org/cgi-bin/carddisp.pl?gene=TYMP
OGFOD1	2-Oxoglutarate And Iron Dependent Oxygenase Domain Containing 1	Protein Coding	37	GC16P056454	6.82069	https://www.genecards.org/cgi-bin/carddisp.pl?gene=OGFOD1
VKORC1L1	Vitamin K Epoxide Reductase Complex Subunit 1 Like 1	Protein Coding	37	GC07P069480	6.81463	https://www.genecards.org/cgi-bin/carddisp.pl?gene=VKORC1L1
CXCR4	C-X-C Motif Chemokine Receptor 4	Protein Coding	50	GC02M136114	6.8129	https://www.genecards.org/cgi-bin/carddisp.pl?gene=CXCR4
NOTCH1	Notch Receptor 1	Protein Coding	49	GC09M137332	6.81188	https://www.genecards.org/cgi-bin/carddisp.pl?gene=NOTCH1
HLA-B	Major Histocompatibility Complex, Class I, B	Protein Coding	46	GC06M061261	6.81166	https://www.genecards.org/cgi-bin/carddisp.pl?gene=HLA-B
CIRBP	Cold Inducible RNA Binding Protein	Protein Coding	37	GC19P001259	6.80577	https://www.genecards.org/cgi-bin/carddisp.pl?gene=CIRBP
RNASE3	Ribonuclease A Family Member 3	Protein Coding	40	GC14P020891	6.80388	https://www.genecards.org/cgi-bin/carddisp.pl?gene=RNASE3
UCN	Urocortin	Protein Coding	36	GC02M027308	6.79955	https://www.genecards.org/cgi-bin/carddisp.pl?gene=UCN
RAD51	RAD51 Recombinase	Protein Coding	51	GC15P040694	6.79036	https://www.genecards.org/cgi-bin/carddisp.pl?gene=RAD51
TPM1	Tropomyosin 1	Protein Coding	48	GC15P114623	6.79015	https://www.genecards.org/cgi-bin/carddisp.pl?gene=TPM1
PML	PML Nuclear Body Scaffold	Protein Coding	45	GC15P073994	6.78085	https://www.genecards.org/cgi-bin/carddisp.pl?gene=PML
CD69	CD69 Molecule	Protein Coding	41	GC12M019779	6.77219	https://www.genecards.org/cgi-bin/carddisp.pl?gene=CD69
LYRM7	LYR Motif Containing 7	Protein Coding	37	GC05P131170	6.76888	https://www.genecards.org/cgi-bin/carddisp.pl?gene=LYRM7
MGST2	Microsomal Glutathione S-Transferase 2	Protein Coding	43	GC04P139665	6.75702	https://www.genecards.org/cgi-bin/carddisp.pl?gene=MGST2
GSTM4	Glutathione S-Transferase Mu 4	Protein Coding	40	GC01P109657	6.75513	https://www.genecards.org/cgi-bin/carddisp.pl?gene=GSTM4
ATP13A2	ATPase Cation Transporting 13A2	Protein Coding	42	GC01M016985	6.75478	https://www.genecards.org/cgi-bin/carddisp.pl?gene=ATP13A2
PTGIS	Prostaglandin I2 Synthase	Protein Coding	46	GC20M049503	6.75476	https://www.genecards.org/cgi-bin/carddisp.pl?gene=PTGIS
KMT2B	Lysine Methyltransferase 2B	Protein Coding	38	GC19P051420	6.74884	https://www.genecards.org/cgi-bin/carddisp.pl?gene=KMT2B
GSTM5	Glutathione S-Transferase Mu 5	Protein Coding	40	GC01P109711	6.74071	https://www.genecards.org/cgi-bin/carddisp.pl?gene=GSTM5
SYNPO2	Synaptopodin 2	Protein Coding	36	GC04P118850	6.7396	https://www.genecards.org/cgi-bin/carddisp.pl?gene=SYNPO2
NDUFA8	NADH:Ubiquinone Oxidoreductase Subunit A8	Protein Coding	42	GC09M122132	6.73811	https://www.genecards.org/cgi-bin/carddisp.pl?gene=NDUFA8
SPP1	Secreted Phosphoprotein 1	Protein Coding	46	GC04P087975	6.7373	https://www.genecards.org/cgi-bin/carddisp.pl?gene=SPP1
SLC2A4	Solute Carrier Family 2 Member 4	Protein Coding	45	GC17P010574	6.73317	https://www.genecards.org/cgi-bin/carddisp.pl?gene=SLC2A4
VASP	Vasodilator Stimulated Phosphoprotein	Protein Coding	42	GC19P052028	6.72741	https://www.genecards.org/cgi-bin/carddisp.pl?gene=VASP
ROCK1	Rho Associated Coiled-Coil Containing Protein Kinase 1	Protein Coding	49	GC18M020946	6.72277	https://www.genecards.org/cgi-bin/carddisp.pl?gene=ROCK1
REST	RE1 Silencing Transcription Factor	Protein Coding	43	GC04P056907	6.72263	https://www.genecards.org/cgi-bin/carddisp.pl?gene=REST
AIFM2	Apoptosis Inducing Factor Mitochondria Associated 2	Protein Coding	38	GC10M070098	6.72145	https://www.genecards.org/cgi-bin/carddisp.pl?gene=AIFM2
MMUT	Methylmalonyl-CoA Mutase	Protein Coding	36	GC06M049430	6.71372	https://www.genecards.org/cgi-bin/carddisp.pl?gene=MMUT
SELL	Selectin L	Protein Coding	42	GC01M169690	6.70204	https://www.genecards.org/cgi-bin/carddisp.pl?gene=SELL
MTRR	5-Methyltetrahydrofolate-Homocysteine Methyltransferase Reductase	Protein Coding	43	GC05P007851	6.68642	https://www.genecards.org/cgi-bin/carddisp.pl?gene=MTRR
FTH1	Ferritin Heavy Chain 1	Protein Coding	48	GC11M061959	6.68239	https://www.genecards.org/cgi-bin/carddisp.pl?gene=FTH1
TGM2	Transglutaminase 2	Protein Coding	46	GC20M038127	6.68139	https://www.genecards.org/cgi-bin/carddisp.pl?gene=TGM2
DLG4	Discs Large MAGUK Scaffold Protein 4	Protein Coding	47	GC17M007189	6.66927	https://www.genecards.org/cgi-bin/carddisp.pl?gene=DLG4
FOXO4	Forkhead Box O4	Protein Coding	41	GC0XP071095	6.6668	https://www.genecards.org/cgi-bin/carddisp.pl?gene=FOXO4
NRG1	Neuregulin 1	Protein Coding	46	GC08P031639	6.66213	https://www.genecards.org/cgi-bin/carddisp.pl?gene=NRG1
IL12B	Interleukin 12B	Protein Coding	43	GC05M159314	6.66173	https://www.genecards.org/cgi-bin/carddisp.pl?gene=IL12B
ADA	Adenosine Deaminase	Protein Coding	49	GC20M044620	6.65812	https://www.genecards.org/cgi-bin/carddisp.pl?gene=ADA
SLC5A7	Solute Carrier Family 5 Member 7	Protein Coding	42	GC02P107969	6.65492	https://www.genecards.org/cgi-bin/carddisp.pl?gene=SLC5A7
NDUFA12	NADH:Ubiquinone Oxidoreductase Subunit A12	Protein Coding	45	GC12M094898	6.65433	https://www.genecards.org/cgi-bin/carddisp.pl?gene=NDUFA12
LPL	Lipoprotein Lipase	Protein Coding	49	GC08P019901	6.64906	https://www.genecards.org/cgi-bin/carddisp.pl?gene=LPL
FGF21	Fibroblast Growth Factor 21	Protein Coding	38	GC19P052252	6.64552	https://www.genecards.org/cgi-bin/carddisp.pl?gene=FGF21
VDAC1	Voltage Dependent Anion Channel 1	Protein Coding	45	GC05M133975	6.64181	https://www.genecards.org/cgi-bin/carddisp.pl?gene=VDAC1
CDH5	Cadherin 5	Protein Coding	46	GC16P066366	6.63967	https://www.genecards.org/cgi-bin/carddisp.pl?gene=CDH5
EPHA3	EPH Receptor A3	Protein Coding	45	GC03P089077	6.63496	https://www.genecards.org/cgi-bin/carddisp.pl?gene=EPHA3
HBEGF	Heparin Binding EGF Like Growth Factor	Protein Coding	43	GC05M140332	6.62931	https://www.genecards.org/cgi-bin/carddisp.pl?gene=HBEGF
STK39	Serine/Threonine Kinase 39	Protein Coding	44	GC02M167954	6.62735	https://www.genecards.org/cgi-bin/carddisp.pl?gene=STK39
BIRC5	Baculoviral IAP Repeat Containing 5	Protein Coding	45	GC17P078214	6.62689	https://www.genecards.org/cgi-bin/carddisp.pl?gene=BIRC5
ZC3H12A	Zinc Finger CCCH-Type Containing 12A	Protein Coding	36	GC01P037474	6.61605	https://www.genecards.org/cgi-bin/carddisp.pl?gene=ZC3H12A
KL	Klotho	Protein Coding	45	GC13P033016	6.61484	https://www.genecards.org/cgi-bin/carddisp.pl?gene=KL
OXA1L	OXA1L Mitochondrial Inner Membrane Protein	Protein Coding	38	GC14P022766	6.61305	https://www.genecards.org/cgi-bin/carddisp.pl?gene=OXA1L
CREB3L1	CAMP Responsive Element Binding Protein 3 Like 1	Protein Coding	41	GC11P046414	6.60943	https://www.genecards.org/cgi-bin/carddisp.pl?gene=CREB3L1
TJP1	Tight Junction Protein 1	Protein Coding	43	GC15M029699	6.60823	https://www.genecards.org/cgi-bin/carddisp.pl?gene=TJP1
GYS1	Glycogen Synthase 1	Protein Coding	48	GC19M062172	6.59354	https://www.genecards.org/cgi-bin/carddisp.pl?gene=GYS1
IRF1	Interferon Regulatory Factor 1	Protein Coding	46	GC05M132440	6.58559	https://www.genecards.org/cgi-bin/carddisp.pl?gene=IRF1
NEIL2	Nei Like DNA Glycosylase 2	Protein Coding	38	GC08P011769	6.57807	https://www.genecards.org/cgi-bin/carddisp.pl?gene=NEIL2
SORD	Sorbitol Dehydrogenase	Protein Coding	45	GC15P045023	6.56317	https://www.genecards.org/cgi-bin/carddisp.pl?gene=SORD
HDAC2	Histone Deacetylase 2	Protein Coding	50	GC06M113933	6.56285	https://www.genecards.org/cgi-bin/carddisp.pl?gene=HDAC2
CCK	Cholecystokinin	Protein Coding	42	GC03M042274	6.55133	https://www.genecards.org/cgi-bin/carddisp.pl?gene=CCK
RET	Ret Proto-Oncogene	Protein Coding	52	GC10P043121	6.54422	https://www.genecards.org/cgi-bin/carddisp.pl?gene=RET
MAPKAPK5	MAPK Activated Protein Kinase 5	Protein Coding	43	GC12P111842	6.5426	https://www.genecards.org/cgi-bin/carddisp.pl?gene=MAPKAPK5
LYN	LYN Proto-Oncogene, Src Family Tyrosine Kinase	Protein Coding	48	GC08P055879	6.53863	https://www.genecards.org/cgi-bin/carddisp.pl?gene=LYN
GSTO2	Glutathione S-Transferase Omega 2	Protein Coding	42	GC10P104268	6.53831	https://www.genecards.org/cgi-bin/carddisp.pl?gene=GSTO2
LCN2	Lipocalin 2	Protein Coding	43	GC09P128149	6.53471	https://www.genecards.org/cgi-bin/carddisp.pl?gene=LCN2
DICER1	Dicer 1, Ribonuclease III	Protein Coding	47	GC14M095086	6.52846	https://www.genecards.org/cgi-bin/carddisp.pl?gene=DICER1
RETN	Resistin	Protein Coding	42	GC19P007669	6.52172	https://www.genecards.org/cgi-bin/carddisp.pl?gene=RETN
RXRA	Retinoid X Receptor Alpha	Protein Coding	48	GC09P134317	6.52157	https://www.genecards.org/cgi-bin/carddisp.pl?gene=RXRA
PPP5C	Protein Phosphatase 5 Catalytic Subunit	Protein Coding	44	GC19P052069	6.52151	https://www.genecards.org/cgi-bin/carddisp.pl?gene=PPP5C
UBC	Ubiquitin C	Protein Coding	41	GC12M124911	6.5201	https://www.genecards.org/cgi-bin/carddisp.pl?gene=UBC
RPTOR	Regulatory Associated Protein Of MTOR Complex 1	Protein Coding	42	GC17P080544	6.51877	https://www.genecards.org/cgi-bin/carddisp.pl?gene=RPTOR
NAT2	N-Acetyltransferase 2	Protein Coding	42	GC08P018391	6.51745	https://www.genecards.org/cgi-bin/carddisp.pl?gene=NAT2
GAL	Galanin And GMAP Prepropeptide	Protein Coding	44	GC11P069367	6.51683	https://www.genecards.org/cgi-bin/carddisp.pl?gene=GAL
SLPI	Secretory Leukocyte Peptidase Inhibitor	Protein Coding	40	GC20M045252	6.51609	https://www.genecards.org/cgi-bin/carddisp.pl?gene=SLPI
CSF2	Colony Stimulating Factor 2	Protein Coding	42	GC05P132073	6.51472	https://www.genecards.org/cgi-bin/carddisp.pl?gene=CSF2
MICA	MHC Class I Polypeptide-Related Sequence A	Protein Coding	39	GC06P031399	6.51012	https://www.genecards.org/cgi-bin/carddisp.pl?gene=MICA
ACADSB	Acyl-CoA Dehydrogenase Short/Branched Chain	Protein Coding	45	GC10P123008	6.50381	https://www.genecards.org/cgi-bin/carddisp.pl?gene=ACADSB
VCL	Vinculin	Protein Coding	46	GC10P073995	6.49786	https://www.genecards.org/cgi-bin/carddisp.pl?gene=VCL
TEK	TEK Receptor Tyrosine Kinase	Protein Coding	50	GC09P027109	6.49188	https://www.genecards.org/cgi-bin/carddisp.pl?gene=TEK
CYP4A11	Cytochrome P450 Family 4 Subfamily A Member 11	Protein Coding	44	GC01M046929	6.48657	https://www.genecards.org/cgi-bin/carddisp.pl?gene=CYP4A11
UCN2	Urocortin 2	Protein Coding	33	GC03M048561	6.47736	https://www.genecards.org/cgi-bin/carddisp.pl?gene=UCN2
TFAM	Transcription Factor A, Mitochondrial	Protein Coding	42	GC10P058385	6.47589	https://www.genecards.org/cgi-bin/carddisp.pl?gene=TFAM
SIRT6	Sirtuin 6	Protein Coding	44	GC19M004174	6.47328	https://www.genecards.org/cgi-bin/carddisp.pl?gene=SIRT6
FGF7	Fibroblast Growth Factor 7	Protein Coding	41	GC15P049423	6.46831	https://www.genecards.org/cgi-bin/carddisp.pl?gene=FGF7
ADAMTS13	ADAM Metallopeptidase With Thrombospondin Type 1 Motif 13	Protein Coding	48	GC09P133414	6.46224	https://www.genecards.org/cgi-bin/carddisp.pl?gene=ADAMTS13
TNFAIP8L1	TNF Alpha Induced Protein 8 Like 1	Protein Coding	32	GC19P004639	6.45752	https://www.genecards.org/cgi-bin/carddisp.pl?gene=TNFAIP8L1
EDNRB	Endothelin Receptor Type B	Protein Coding	48	GC13M077895	6.45014	https://www.genecards.org/cgi-bin/carddisp.pl?gene=EDNRB
CD44	CD44 Molecule (Indian Blood Group)	Protein Coding	46	GC11P035139	6.44787	https://www.genecards.org/cgi-bin/carddisp.pl?gene=CD44
ANGPT2	Angiopoietin 2	Protein Coding	46	GC08M006499	6.44366	https://www.genecards.org/cgi-bin/carddisp.pl?gene=ANGPT2
HDAC1	Histone Deacetylase 1	Protein Coding	48	GC01P032292	6.44155	https://www.genecards.org/cgi-bin/carddisp.pl?gene=HDAC1
PRKCQ	Protein Kinase C Theta	Protein Coding	48	GC10M006393	6.42404	https://www.genecards.org/cgi-bin/carddisp.pl?gene=PRKCQ
CDK1	Cyclin Dependent Kinase 1	Protein Coding	44	GC10P060772	6.41042	https://www.genecards.org/cgi-bin/carddisp.pl?gene=CDK1
CHGA	Chromogranin A	Protein Coding	44	GC14P092929	6.40953	https://www.genecards.org/cgi-bin/carddisp.pl?gene=CHGA
SMAD4	SMAD Family Member 4	Protein Coding	49	GC18P051028	6.40875	https://www.genecards.org/cgi-bin/carddisp.pl?gene=SMAD4
CD40LG	CD40 Ligand	Protein Coding	47	GC0XP136649	6.40813	https://www.genecards.org/cgi-bin/carddisp.pl?gene=CD40LG
MIR34A	MicroRNA 34a	RNA Gene	23	GC01M009151	6.39669	https://www.genecards.org/cgi-bin/carddisp.pl?gene=MIR34A
LPA	Lipoprotein(A)	Protein Coding	42	GC06M160531	6.39656	https://www.genecards.org/cgi-bin/carddisp.pl?gene=LPA
CACNA1A	Calcium Voltage-Gated Channel Subunit Alpha1 A	Protein Coding	48	GC19M013206	6.39177	https://www.genecards.org/cgi-bin/carddisp.pl?gene=CACNA1A
BECN1	Beclin 1	Protein Coding	44	GC17M042810	6.38818	https://www.genecards.org/cgi-bin/carddisp.pl?gene=BECN1
PRKDC	Protein Kinase, DNA-Activated, Catalytic Subunit	Protein Coding	49	GC08M047773	6.38731	https://www.genecards.org/cgi-bin/carddisp.pl?gene=PRKDC
RUNX2	RUNX Family Transcription Factor 2	Protein Coding	46	GC06P077087	6.37973	https://www.genecards.org/cgi-bin/carddisp.pl?gene=RUNX2
NADK2	NAD Kinase 2, Mitochondrial	Protein Coding	37	GC05M036194	6.37885	https://www.genecards.org/cgi-bin/carddisp.pl?gene=NADK2
MAP3K1	Mitogen-Activated Protein Kinase Kinase Kinase 1	Protein Coding	48	GC05P056815	6.37776	https://www.genecards.org/cgi-bin/carddisp.pl?gene=MAP3K1
PABPC1	Poly(A) Binding Protein Cytoplasmic 1	Protein Coding	42	GC08M100685	6.37237	https://www.genecards.org/cgi-bin/carddisp.pl?gene=PABPC1
PDE4A	Phosphodiesterase 4A	Protein Coding	45	GC19P010416	6.37188	https://www.genecards.org/cgi-bin/carddisp.pl?gene=PDE4A
ACAD11	Acyl-CoA Dehydrogenase Family Member 11	Protein Coding	37	GC03M132559	6.37093	https://www.genecards.org/cgi-bin/carddisp.pl?gene=ACAD11
S1PR1	Sphingosine-1-Phosphate Receptor 1	Protein Coding	44	GC01P101236	6.36518	https://www.genecards.org/cgi-bin/carddisp.pl?gene=S1PR1
GFAP	Glial Fibrillary Acidic Protein	Protein Coding	46	GC17M044905	6.3651	https://www.genecards.org/cgi-bin/carddisp.pl?gene=GFAP
BACH1	BTB Domain And CNC Homolog 1	Protein Coding	40	GC21P029194	6.36423	https://www.genecards.org/cgi-bin/carddisp.pl?gene=BACH1
GSTZ1	Glutathione S-Transferase Zeta 1	Protein Coding	41	GC14P077320	6.35989	https://www.genecards.org/cgi-bin/carddisp.pl?gene=GSTZ1
TBXA2R	Thromboxane A2 Receptor	Protein Coding	48	GC19M003594	6.34844	https://www.genecards.org/cgi-bin/carddisp.pl?gene=TBXA2R
CASK	Calcium/Calmodulin Dependent Serine Protein Kinase	Protein Coding	47	GC0XM041514	6.3473	https://www.genecards.org/cgi-bin/carddisp.pl?gene=CASK
AQP1	Aquaporin 1 (Colton Blood Group)	Protein Coding	46	GC07P030911	6.33482	https://www.genecards.org/cgi-bin/carddisp.pl?gene=AQP1
PON3	Paraoxonase 3	Protein Coding	44	GC07M095359	6.33192	https://www.genecards.org/cgi-bin/carddisp.pl?gene=PON3
PREP	Prolyl Endopeptidase	Protein Coding	41	GC06M105277	6.33064	https://www.genecards.org/cgi-bin/carddisp.pl?gene=PREP
GH1	Growth Hormone 1	Protein Coding	44	GC17M063917	6.32988	https://www.genecards.org/cgi-bin/carddisp.pl?gene=GH1
HRH2	Histamine Receptor H2	Protein Coding	44	GC05P175659	6.3244	https://www.genecards.org/cgi-bin/carddisp.pl?gene=HRH2
ADORA2A	Adenosine A2a Receptor	Protein Coding	45	GC22P024417	6.31969	https://www.genecards.org/cgi-bin/carddisp.pl?gene=ADORA2A
ADCY10	Adenylate Cyclase 10	Protein Coding	44	GC01M167809	6.3088	https://www.genecards.org/cgi-bin/carddisp.pl?gene=ADCY10
ATG4D	Autophagy Related 4D Cysteine Peptidase	Protein Coding	37	GC19P010543	6.30554	https://www.genecards.org/cgi-bin/carddisp.pl?gene=ATG4D
RBM4	RNA Binding Motif Protein 4	Protein Coding	40	GC11P066638	6.29179	https://www.genecards.org/cgi-bin/carddisp.pl?gene=RBM4
ADH4	Alcohol Dehydrogenase 4 (Class II), Pi Polypeptide	Protein Coding	44	GC04M099123	6.28413	https://www.genecards.org/cgi-bin/carddisp.pl?gene=ADH4
WRN	WRN RecQ Like Helicase	Protein Coding	45	GC08P031033	6.27935	https://www.genecards.org/cgi-bin/carddisp.pl?gene=WRN
UCN3	Urocortin 3	Protein Coding	36	GC10P005396	6.27634	https://www.genecards.org/cgi-bin/carddisp.pl?gene=UCN3
MUC5AC	Mucin 5AC, Oligomeric Mucus/Gel-Forming	Protein Coding	39	GC11P001581	6.27623	https://www.genecards.org/cgi-bin/carddisp.pl?gene=MUC5AC
ATF6B	Activating Transcription Factor 6 Beta	Protein Coding	38	GC06M032115	6.27383	https://www.genecards.org/cgi-bin/carddisp.pl?gene=ATF6B
HSPA14	Heat Shock Protein Family A (Hsp70) Member 14	Protein Coding	38	GC10P014847	6.27074	https://www.genecards.org/cgi-bin/carddisp.pl?gene=HSPA14
MICAL1	Microtubule Associated Monooxygenase, Calponin And LIM Domain Containing 1	Protein Coding	41	GC06M109444	6.27013	https://www.genecards.org/cgi-bin/carddisp.pl?gene=MICAL1
SELENOK	Selenoprotein K	Protein Coding	27	GC03M053884	6.263	https://www.genecards.org/cgi-bin/carddisp.pl?gene=SELENOK
IREB2	Iron Responsive Element Binding Protein 2	Protein Coding	44	GC15P078437	6.26163	https://www.genecards.org/cgi-bin/carddisp.pl?gene=IREB2
COPB2	COPI Coat Complex Subunit Beta 2	Protein Coding	45	GC03M139355	6.2559	https://www.genecards.org/cgi-bin/carddisp.pl?gene=COPB2
TGFB3	Transforming Growth Factor Beta 3	Protein Coding	47	GC14M075958	6.2543	https://www.genecards.org/cgi-bin/carddisp.pl?gene=TGFB3
IGFBP3	Insulin Like Growth Factor Binding Protein 3	Protein Coding	45	GC07M045912	6.25277	https://www.genecards.org/cgi-bin/carddisp.pl?gene=IGFBP3
ANXA2	Annexin A2	Protein Coding	47	GC15M060347	6.25099	https://www.genecards.org/cgi-bin/carddisp.pl?gene=ANXA2
APAF1	Apoptotic Peptidase Activating Factor 1	Protein Coding	46	GC12P098645	6.24823	https://www.genecards.org/cgi-bin/carddisp.pl?gene=APAF1
TNFSF11	TNF Superfamily Member 11	Protein Coding	46	GC13P042562	6.24237	https://www.genecards.org/cgi-bin/carddisp.pl?gene=TNFSF11
PTPN6	Protein Tyrosine Phosphatase Non-Receptor Type 6	Protein Coding	48	GC12P018571	6.23332	https://www.genecards.org/cgi-bin/carddisp.pl?gene=PTPN6
SENP3	SUMO Specific Peptidase 3	Protein Coding	40	GC17P010607	6.2247	https://www.genecards.org/cgi-bin/carddisp.pl?gene=SENP3
ALOX5AP	Arachidonate 5-Lipoxygenase Activating Protein	Protein Coding	44	GC13P030713	6.2208	https://www.genecards.org/cgi-bin/carddisp.pl?gene=ALOX5AP
QRICH1	Glutamine Rich 1	Protein Coding	34	GC03M050873	6.21921	https://www.genecards.org/cgi-bin/carddisp.pl?gene=QRICH1
TGFBR1	Transforming Growth Factor Beta Receptor 1	Protein Coding	52	GC09P099104	6.21263	https://www.genecards.org/cgi-bin/carddisp.pl?gene=TGFBR1
GCHFR	GTP Cyclohydrolase I Feedback Regulator	Protein Coding	38	GC15P041161	6.21009	https://www.genecards.org/cgi-bin/carddisp.pl?gene=GCHFR
DLST	Dihydrolipoamide S-Succinyltransferase	Protein Coding	45	GC14P074881	6.20467	https://www.genecards.org/cgi-bin/carddisp.pl?gene=DLST
BTD	Biotinidase	Protein Coding	44	GC03P016758	6.19579	https://www.genecards.org/cgi-bin/carddisp.pl?gene=BTD
GUCY1A2	Guanylate Cyclase 1 Soluble Subunit Alpha 2	Protein Coding	40	GC11M106591	6.18749	https://www.genecards.org/cgi-bin/carddisp.pl?gene=GUCY1A2
OPA1	OPA1 Mitochondrial Dynamin Like GTPase	Protein Coding	44	GC03P193594	6.18371	https://www.genecards.org/cgi-bin/carddisp.pl?gene=OPA1
PENK	Proenkephalin	Protein Coding	37	GC08M056436	6.16754	https://www.genecards.org/cgi-bin/carddisp.pl?gene=PENK
PDYN	Prodynorphin	Protein Coding	44	GC20M001978	6.16711	https://www.genecards.org/cgi-bin/carddisp.pl?gene=PDYN
LTA	Lymphotoxin Alpha	Protein Coding	41	GC06P076862	6.15404	https://www.genecards.org/cgi-bin/carddisp.pl?gene=LTA
SLC7A11	Solute Carrier Family 7 Member 11	Protein Coding	43	GC04M138164	6.15335	https://www.genecards.org/cgi-bin/carddisp.pl?gene=SLC7A11
ANG	Angiogenin	Protein Coding	44	GC14P030633	6.15314	https://www.genecards.org/cgi-bin/carddisp.pl?gene=ANG
ALDH3B1	Aldehyde Dehydrogenase 3 Family Member B1	Protein Coding	41	GC11P069340	6.1504	https://www.genecards.org/cgi-bin/carddisp.pl?gene=ALDH3B1
ITGAL	Integrin Subunit Alpha L	Protein Coding	45	GC16P030472	6.1504	https://www.genecards.org/cgi-bin/carddisp.pl?gene=ITGAL
CCNA2	Cyclin A2	Protein Coding	44	GC04M121816	6.14958	https://www.genecards.org/cgi-bin/carddisp.pl?gene=CCNA2
ADRB3	Adrenoceptor Beta 3	Protein Coding	44	GC08M037962	6.13984	https://www.genecards.org/cgi-bin/carddisp.pl?gene=ADRB3
KBTBD13	Kelch Repeat And BTB Domain Containing 13	Protein Coding	32	GC15P092237	6.13888	https://www.genecards.org/cgi-bin/carddisp.pl?gene=KBTBD13
ACAA1	Acetyl-CoA Acyltransferase 1	Protein Coding	42	GC03M038103	6.13777	https://www.genecards.org/cgi-bin/carddisp.pl?gene=ACAA1
MT-ND6	Mitochondrially Encoded NADH:Ubiquinone Oxidoreductase Core Subunit 6	Protein Coding	33	GCMTM014151	6.13602	https://www.genecards.org/cgi-bin/carddisp.pl?gene=MT-ND6
PPIG	Peptidylprolyl Isomerase G	Protein Coding	41	GC02P169584	6.13482	https://www.genecards.org/cgi-bin/carddisp.pl?gene=PPIG
EPAS1	Endothelial PAS Domain Protein 1	Protein Coding	48	GC02P046293	6.12247	https://www.genecards.org/cgi-bin/carddisp.pl?gene=EPAS1
PDK1	Pyruvate Dehydrogenase Kinase 1	Protein Coding	45	GC02P172555	6.11922	https://www.genecards.org/cgi-bin/carddisp.pl?gene=PDK1
CDC25C	Cell Division Cycle 25C	Protein Coding	48	GC05M138285	6.11725	https://www.genecards.org/cgi-bin/carddisp.pl?gene=CDC25C
JUND	JunD Proto-Oncogene, AP-1 Transcription Factor Subunit	Protein Coding	41	GC19M018279	6.11366	https://www.genecards.org/cgi-bin/carddisp.pl?gene=JUND
NDOR1	NADPH Dependent Diflavin Oxidoreductase 1	Protein Coding	38	GC09P137205	6.11304	https://www.genecards.org/cgi-bin/carddisp.pl?gene=NDOR1
FOXL2	Forkhead Box L2	Protein Coding	41	GC03M138944	6.10309	https://www.genecards.org/cgi-bin/carddisp.pl?gene=FOXL2
ITGA2	Integrin Subunit Alpha 2	Protein Coding	46	GC05P052989	6.09907	https://www.genecards.org/cgi-bin/carddisp.pl?gene=ITGA2
YBX1	Y-Box Binding Protein 1	Protein Coding	38	GC01P042682	6.09795	https://www.genecards.org/cgi-bin/carddisp.pl?gene=YBX1
HBA2	Hemoglobin Subunit Alpha 2	Protein Coding	43	GC16P009810	6.09494	https://www.genecards.org/cgi-bin/carddisp.pl?gene=HBA2
HSPA13	Heat Shock Protein Family A (Hsp70) Member 13	Protein Coding	37	GC21M014512	6.08162	https://www.genecards.org/cgi-bin/carddisp.pl?gene=HSPA13
HSPG2	Heparan Sulfate Proteoglycan 2	Protein Coding	47	GC01M021822	6.06045	https://www.genecards.org/cgi-bin/carddisp.pl?gene=HSPG2
MFN2	Mitofusin 2	Protein Coding	46	GC01P011980	6.06001	https://www.genecards.org/cgi-bin/carddisp.pl?gene=MFN2
TTC19	Tetratricopeptide Repeat Domain 19	Protein Coding	40	GC17P015999	6.05393	https://www.genecards.org/cgi-bin/carddisp.pl?gene=TTC19
CFLAR	CASP8 And FADD Like Apoptosis Regulator	Protein Coding	44	GC02P201117	6.05268	https://www.genecards.org/cgi-bin/carddisp.pl?gene=CFLAR
PLAUR	Plasminogen Activator, Urokinase Receptor	Protein Coding	44	GC19M043646	6.04971	https://www.genecards.org/cgi-bin/carddisp.pl?gene=PLAUR
GH-LCR	Growth Hormone Locus Control Region	Biological Region	2	GC17P063917	6.04811	https://www.genecards.org/cgi-bin/carddisp.pl?gene=GH-LCR
CXCL10	C-X-C Motif Chemokine Ligand 10	Protein Coding	43	GC04M076021	6.0454	https://www.genecards.org/cgi-bin/carddisp.pl?gene=CXCL10
TLR3	Toll Like Receptor 3	Protein Coding	50	GC04P186059	6.04302	https://www.genecards.org/cgi-bin/carddisp.pl?gene=TLR3
TOR1A	Torsin Family 1 Member A	Protein Coding	45	GC09M129812	6.03983	https://www.genecards.org/cgi-bin/carddisp.pl?gene=TOR1A
HPRT1	Hypoxanthine Phosphoribosyltransferase 1	Protein Coding	46	GC0XP134460	6.03942	https://www.genecards.org/cgi-bin/carddisp.pl?gene=HPRT1
IL11	Interleukin 11	Protein Coding	40	GC19M055364	6.03455	https://www.genecards.org/cgi-bin/carddisp.pl?gene=IL11
GDNF	Glial Cell Derived Neurotrophic Factor	Protein Coding	47	GC05M037812	6.0306	https://www.genecards.org/cgi-bin/carddisp.pl?gene=GDNF
KLF4	Kruppel Like Factor 4	Protein Coding	45	GC09M107484	6.02425	https://www.genecards.org/cgi-bin/carddisp.pl?gene=KLF4
HDAC9	Histone Deacetylase 9	Protein Coding	46	GC07P018086	6.01933	https://www.genecards.org/cgi-bin/carddisp.pl?gene=HDAC9
HGF	Hepatocyte Growth Factor	Protein Coding	51	GC07M081699	6.01916	https://www.genecards.org/cgi-bin/carddisp.pl?gene=HGF
BBC3	BCL2 Binding Component 3	Protein Coding	40	GC19M047220	6.0168	https://www.genecards.org/cgi-bin/carddisp.pl?gene=BBC3
ACE2	Angiotensin Converting Enzyme 2	Protein Coding	48	GC0XM015494	6.01146	https://www.genecards.org/cgi-bin/carddisp.pl?gene=ACE2
DES	Desmin	Protein Coding	46	GC02P219418	6.01144	https://www.genecards.org/cgi-bin/carddisp.pl?gene=DES
ELK1	ETS Transcription Factor ELK1	Protein Coding	42	GC0XM047635	6.01063	https://www.genecards.org/cgi-bin/carddisp.pl?gene=ELK1
LIPC	Lipase C, Hepatic Type	Protein Coding	46	GC15P058410	6.00897	https://www.genecards.org/cgi-bin/carddisp.pl?gene=LIPC
PEX19	Peroxisomal Biogenesis Factor 19	Protein Coding	41	GC01M160276	6.008	https://www.genecards.org/cgi-bin/carddisp.pl?gene=PEX19
SREBF1	Sterol Regulatory Element Binding Transcription Factor 1	Protein Coding	45	GC17M017810	6.00331	https://www.genecards.org/cgi-bin/carddisp.pl?gene=SREBF1
ENO2	Enolase 2	Protein Coding	46	GC12P006913	5.99888	https://www.genecards.org/cgi-bin/carddisp.pl?gene=ENO2
KCNQ1OT1	KCNQ1 Opposite Strand/Antisense Transcript 1	RNA Gene	27	GC11M002796	5.99614	https://www.genecards.org/cgi-bin/carddisp.pl?gene=KCNQ1OT1
LIPE	Lipase E, Hormone Sensitive Type	Protein Coding	46	GC19M042401	5.99439	https://www.genecards.org/cgi-bin/carddisp.pl?gene=LIPE
PSIP1	PC4 And SFRS1 Interacting Protein 1	Protein Coding	39	GC09M015464	5.99439	https://www.genecards.org/cgi-bin/carddisp.pl?gene=PSIP1
AVIL	Advillin	Protein Coding	38	GC12M057793	5.98614	https://www.genecards.org/cgi-bin/carddisp.pl?gene=AVIL
MMP13	Matrix Metallopeptidase 13	Protein Coding	50	GC11M102942	5.98085	https://www.genecards.org/cgi-bin/carddisp.pl?gene=MMP13
NDUFAF2	NADH:Ubiquinone Oxidoreductase Complex Assembly Factor 2	Protein Coding	40	GC05P060945	5.9765	https://www.genecards.org/cgi-bin/carddisp.pl?gene=NDUFAF2
FYN	FYN Proto-Oncogene, Src Family Tyrosine Kinase	Protein Coding	46	GC06M111660	5.95791	https://www.genecards.org/cgi-bin/carddisp.pl?gene=FYN
SELENOP	Selenoprotein P	Protein Coding	31	GC05M042800	5.95734	https://www.genecards.org/cgi-bin/carddisp.pl?gene=SELENOP
PSEN2	Presenilin 2	Protein Coding	48	GC01P226870	5.95718	https://www.genecards.org/cgi-bin/carddisp.pl?gene=PSEN2
MIR126	MicroRNA 126	RNA Gene	23	GC09P136670	5.95687	https://www.genecards.org/cgi-bin/carddisp.pl?gene=MIR126
BRAF	B-Raf Proto-Oncogene, Serine/Threonine Kinase	Protein Coding	52	GC07M140730	5.94995	https://www.genecards.org/cgi-bin/carddisp.pl?gene=BRAF
SLC7A1	Solute Carrier Family 7 Member 1	Protein Coding	43	GC13M029509	5.94934	https://www.genecards.org/cgi-bin/carddisp.pl?gene=SLC7A1
ANGPT1	Angiopoietin 1	Protein Coding	45	GC08M107246	5.94848	https://www.genecards.org/cgi-bin/carddisp.pl?gene=ANGPT1
FOSL1	FOS Like 1, AP-1 Transcription Factor Subunit	Protein Coding	44	GC11M084714	5.94809	https://www.genecards.org/cgi-bin/carddisp.pl?gene=FOSL1
DPP4	Dipeptidyl Peptidase 4	Protein Coding	49	GC02M161992	5.94726	https://www.genecards.org/cgi-bin/carddisp.pl?gene=DPP4
OMA1	OMA1 Zinc Metallopeptidase	Protein Coding	36	GC01M058415	5.93967	https://www.genecards.org/cgi-bin/carddisp.pl?gene=OMA1
GRIN1	Glutamate Ionotropic Receptor NMDA Type Subunit 1	Protein Coding	49	GC09P137138	5.93857	https://www.genecards.org/cgi-bin/carddisp.pl?gene=GRIN1
MPHOSPH9	M-Phase Phosphoprotein 9	Protein Coding	36	GC12M123153	5.9319	https://www.genecards.org/cgi-bin/carddisp.pl?gene=MPHOSPH9
VNN1	Vanin 1	Protein Coding	44	GC06M132680	5.9312	https://www.genecards.org/cgi-bin/carddisp.pl?gene=VNN1
RAD50	RAD50 Double Strand Break Repair Protein	Protein Coding	49	GC05P132556	5.92923	https://www.genecards.org/cgi-bin/carddisp.pl?gene=RAD50
SMG1	SMG1 Nonsense Mediated MRNA Decay Associated PI3K Related Kinase	Protein Coding	41	GC16M019128	5.91611	https://www.genecards.org/cgi-bin/carddisp.pl?gene=SMG1
TRAP1	TNF Receptor Associated Protein 1	Protein Coding	42	GC16M006450	5.91447	https://www.genecards.org/cgi-bin/carddisp.pl?gene=TRAP1
CYP20A1	Cytochrome P450 Family 20 Subfamily A Member 1	Protein Coding	37	GC02P203238	5.90746	https://www.genecards.org/cgi-bin/carddisp.pl?gene=CYP20A1
PIK3CB	Phosphatidylinositol-4,5-Bisphosphate 3-Kinase Catalytic Subunit Beta	Protein Coding	48	GC03M138652	5.90575	https://www.genecards.org/cgi-bin/carddisp.pl?gene=PIK3CB
ENC1	Ectodermal-Neural Cortex 1	Protein Coding	36	GC05M074627	5.8957	https://www.genecards.org/cgi-bin/carddisp.pl?gene=ENC1
NUPR1	Nuclear Protein 1, Transcriptional Regulator	Protein Coding	35	GC16M028532	5.89551	https://www.genecards.org/cgi-bin/carddisp.pl?gene=NUPR1
PEX5	Peroxisomal Biogenesis Factor 5	Protein Coding	42	GC12P018583	5.89152	https://www.genecards.org/cgi-bin/carddisp.pl?gene=PEX5
RPE65	Retinoid Isomerohydrolase RPE65	Protein Coding	45	GC01M068428	5.88566	https://www.genecards.org/cgi-bin/carddisp.pl?gene=RPE65
IAPP	Islet Amyloid Polypeptide	Protein Coding	41	GC12P021354	5.88154	https://www.genecards.org/cgi-bin/carddisp.pl?gene=IAPP
PDIA3	Protein Disulfide Isomerase Family A Member 3	Protein Coding	43	GC15P043746	5.87874	https://www.genecards.org/cgi-bin/carddisp.pl?gene=PDIA3
TGFBR2	Transforming Growth Factor Beta Receptor 2	Protein Coding	50	GC03P030623	5.87835	https://www.genecards.org/cgi-bin/carddisp.pl?gene=TGFBR2
IL15	Interleukin 15	Protein Coding	40	GC04P141636	5.87072	https://www.genecards.org/cgi-bin/carddisp.pl?gene=IL15
ARNT	Aryl Hydrocarbon Receptor Nuclear Translocator	Protein Coding	44	GC01M150809	5.86031	https://www.genecards.org/cgi-bin/carddisp.pl?gene=ARNT
HTR2C	5-Hydroxytryptamine Receptor 2C	Protein Coding	46	GC0XP114584	5.85972	https://www.genecards.org/cgi-bin/carddisp.pl?gene=HTR2C
CXCL2	C-X-C Motif Chemokine Ligand 2	Protein Coding	39	GC04M074097	5.84832	https://www.genecards.org/cgi-bin/carddisp.pl?gene=CXCL2
CHRNE	Cholinergic Receptor Nicotinic Epsilon Subunit	Protein Coding	44	GC17M004897	5.84698	https://www.genecards.org/cgi-bin/carddisp.pl?gene=CHRNE
PRKRA	Protein Activator Of Interferon Induced Protein Kinase EIF2AK2	Protein Coding	41	GC02M178431	5.84073	https://www.genecards.org/cgi-bin/carddisp.pl?gene=PRKRA
HAO1	Hydroxyacid Oxidase 1	Protein Coding	41	GC20M007913	5.83472	https://www.genecards.org/cgi-bin/carddisp.pl?gene=HAO1
UCHL1	Ubiquitin C-Terminal Hydrolase L1	Protein Coding	49	GC04P041256	5.8316	https://www.genecards.org/cgi-bin/carddisp.pl?gene=UCHL1
NDUFA2	NADH:Ubiquinone Oxidoreductase Subunit A2	Protein Coding	42	GC05M140672	5.82749	https://www.genecards.org/cgi-bin/carddisp.pl?gene=NDUFA2
TRMU	TRNA Mitochondrial 2-Thiouridylase	Protein Coding	39	GC22P046330	5.82415	https://www.genecards.org/cgi-bin/carddisp.pl?gene=TRMU
HPX	Hemopexin	Protein Coding	40	GC11M006435	5.81416	https://www.genecards.org/cgi-bin/carddisp.pl?gene=HPX
SPR	Sepiapterin Reductase	Protein Coding	49	GC02P072850	5.81284	https://www.genecards.org/cgi-bin/carddisp.pl?gene=SPR
MYCN	MYCN Proto-Oncogene, BHLH Transcription Factor	Protein Coding	46	GC02P015949	5.80731	https://www.genecards.org/cgi-bin/carddisp.pl?gene=MYCN
COL2A1	Collagen Type II Alpha 1 Chain	Protein Coding	48	GC12M047972	5.80674	https://www.genecards.org/cgi-bin/carddisp.pl?gene=COL2A1
UQCRB	Ubiquinol-Cytochrome C Reductase Binding Protein	Protein Coding	43	GC08M096225	5.80295	https://www.genecards.org/cgi-bin/carddisp.pl?gene=UQCRB
CDK4	Cyclin Dependent Kinase 4	Protein Coding	52	GC12M057743	5.79777	https://www.genecards.org/cgi-bin/carddisp.pl?gene=CDK4
EEF2	Eukaryotic Translation Elongation Factor 2	Protein Coding	47	GC19M003976	5.79434	https://www.genecards.org/cgi-bin/carddisp.pl?gene=EEF2
FLG	Filaggrin	Protein Coding	40	GC01M152274	5.78452	https://www.genecards.org/cgi-bin/carddisp.pl?gene=FLG
CTH	Cystathionine Gamma-Lyase	Protein Coding	49	GC01P070411	5.78306	https://www.genecards.org/cgi-bin/carddisp.pl?gene=CTH
LCAT	Lecithin-Cholesterol Acyltransferase	Protein Coding	47	GC16M067939	5.77982	https://www.genecards.org/cgi-bin/carddisp.pl?gene=LCAT
FUS	FUS RNA Binding Protein	Protein Coding	44	GC16P031180	5.77869	https://www.genecards.org/cgi-bin/carddisp.pl?gene=FUS
BOLA3	BolA Family Member 3	Protein Coding	38	GC02M074136	5.77057	https://www.genecards.org/cgi-bin/carddisp.pl?gene=BOLA3
TTR	Transthyretin	Protein Coding	48	GC18P031557	5.76843	https://www.genecards.org/cgi-bin/carddisp.pl?gene=TTR
PNKD	PNKD Metallo-Beta-Lactamase Domain Containing	Protein Coding	42	GC02P218270	5.76412	https://www.genecards.org/cgi-bin/carddisp.pl?gene=PNKD
SELENOT	Selenoprotein T	Protein Coding	28	GC03P150603	5.7621	https://www.genecards.org/cgi-bin/carddisp.pl?gene=SELENOT
SRF	Serum Response Factor	Protein Coding	41	GC06P043171	5.75935	https://www.genecards.org/cgi-bin/carddisp.pl?gene=SRF
TOP2A	DNA Topoisomerase II Alpha	Protein Coding	49	GC17M040388	5.75659	https://www.genecards.org/cgi-bin/carddisp.pl?gene=TOP2A
TRIB3	Tribbles Pseudokinase 3	Protein Coding	42	GC20P000361	5.7559	https://www.genecards.org/cgi-bin/carddisp.pl?gene=TRIB3
EIF2B4	Eukaryotic Translation Initiation Factor 2B Subunit Delta	Protein Coding	44	GC02M027364	5.75537	https://www.genecards.org/cgi-bin/carddisp.pl?gene=EIF2B4
COX6A2	Cytochrome C Oxidase Subunit 6A2	Protein Coding	38	GC16M035923	5.75394	https://www.genecards.org/cgi-bin/carddisp.pl?gene=COX6A2
NDUFAF3	NADH:Ubiquinone Oxidoreductase Complex Assembly Factor 3	Protein Coding	40	GC03P049020	5.75013	https://www.genecards.org/cgi-bin/carddisp.pl?gene=NDUFAF3
ENO1	Enolase 1	Protein Coding	46	GC01M008861	5.74695	https://www.genecards.org/cgi-bin/carddisp.pl?gene=ENO1
PEX13	Peroxisomal Biogenesis Factor 13	Protein Coding	40	GC02P061017	5.74502	https://www.genecards.org/cgi-bin/carddisp.pl?gene=PEX13
CCL4	C-C Motif Chemokine Ligand 4	Protein Coding	38	GC17P036103	5.74429	https://www.genecards.org/cgi-bin/carddisp.pl?gene=CCL4
TSC2	TSC Complex Subunit 2	Protein Coding	49	GC16P009895	5.74181	https://www.genecards.org/cgi-bin/carddisp.pl?gene=TSC2
ESR2	Estrogen Receptor 2	Protein Coding	48	GC14M064084	5.73982	https://www.genecards.org/cgi-bin/carddisp.pl?gene=ESR2
DUOX1	Dual Oxidase 1	Protein Coding	41	GC15P045129	5.73938	https://www.genecards.org/cgi-bin/carddisp.pl?gene=DUOX1
SLC1A2	Solute Carrier Family 1 Member 2	Protein Coding	49	GC11M035256	5.73868	https://www.genecards.org/cgi-bin/carddisp.pl?gene=SLC1A2
BTK	Bruton Tyrosine Kinase	Protein Coding	51	GC0XM101349	5.73597	https://www.genecards.org/cgi-bin/carddisp.pl?gene=BTK
ACACA	Acetyl-CoA Carboxylase Alpha	Protein Coding	48	GC17M037084	5.73163	https://www.genecards.org/cgi-bin/carddisp.pl?gene=ACACA
CYP46A1	Cytochrome P450 Family 46 Subfamily A Member 1	Protein Coding	41	GC14P099684	5.71973	https://www.genecards.org/cgi-bin/carddisp.pl?gene=CYP46A1
KCNJ11	Potassium Inwardly Rectifying Channel Subfamily J Member 11	Protein Coding	47	GC11M017520	5.7175	https://www.genecards.org/cgi-bin/carddisp.pl?gene=KCNJ11
SFPQ	Splicing Factor Proline And Glutamine Rich	Protein Coding	43	GC01M035176	5.71667	https://www.genecards.org/cgi-bin/carddisp.pl?gene=SFPQ
HSD17B6	Hydroxysteroid 17-Beta Dehydrogenase 6	Protein Coding	40	GC12P056752	5.71257	https://www.genecards.org/cgi-bin/carddisp.pl?gene=HSD17B6
MYO9A	Myosin IXA	Protein Coding	39	GC15M071822	5.7022	https://www.genecards.org/cgi-bin/carddisp.pl?gene=MYO9A
CREB3L2	CAMP Responsive Element Binding Protein 3 Like 2	Protein Coding	38	GC07M137874	5.7015	https://www.genecards.org/cgi-bin/carddisp.pl?gene=CREB3L2
ANKRD2	Ankyrin Repeat Domain 2	Protein Coding	37	GC10P097572	5.70035	https://www.genecards.org/cgi-bin/carddisp.pl?gene=ANKRD2
IDH2	Isocitrate Dehydrogenase (NADP(+)) 2	Protein Coding	51	GC15M090083	5.69629	https://www.genecards.org/cgi-bin/carddisp.pl?gene=IDH2
BACH2	BTB Domain And CNC Homolog 2	Protein Coding	42	GC06M089926	5.69605	https://www.genecards.org/cgi-bin/carddisp.pl?gene=BACH2
ADH1B	Alcohol Dehydrogenase 1B (Class I), Beta Polypeptide	Protein Coding	44	GC04M099304	5.69129	https://www.genecards.org/cgi-bin/carddisp.pl?gene=ADH1B
NOS2P2	Nitric Oxide Synthase 2 Pseudogene 2	Pseudogene	9	GC17M024686	5.68466	https://www.genecards.org/cgi-bin/carddisp.pl?gene=NOS2P2
CYB5A	Cytochrome B5 Type A	Protein Coding	43	GC18M074250	5.68354	https://www.genecards.org/cgi-bin/carddisp.pl?gene=CYB5A
DRD1	Dopamine Receptor D1	Protein Coding	44	GC05M175440	5.68168	https://www.genecards.org/cgi-bin/carddisp.pl?gene=DRD1
PYCR1	Pyrroline-5-Carboxylate Reductase 1	Protein Coding	45	GC17M081932	5.67852	https://www.genecards.org/cgi-bin/carddisp.pl?gene=PYCR1
SFTPD	Surfactant Protein D	Protein Coding	43	GC10M079937	5.67841	https://www.genecards.org/cgi-bin/carddisp.pl?gene=SFTPD
ACACB	Acetyl-CoA Carboxylase Beta	Protein Coding	46	GC12P109116	5.67821	https://www.genecards.org/cgi-bin/carddisp.pl?gene=ACACB
CXCL12	C-X-C Motif Chemokine Ligand 12	Protein Coding	44	GC10M044294	5.67561	https://www.genecards.org/cgi-bin/carddisp.pl?gene=CXCL12
SYVN1	Synoviolin 1	Protein Coding	40	GC11M084659	5.67004	https://www.genecards.org/cgi-bin/carddisp.pl?gene=SYVN1
QDPR	Quinoid Dihydropteridine Reductase	Protein Coding	46	GC04M017460	5.65835	https://www.genecards.org/cgi-bin/carddisp.pl?gene=QDPR
SMPD2	Sphingomyelin Phosphodiesterase 2	Protein Coding	40	GC06P109440	5.65243	https://www.genecards.org/cgi-bin/carddisp.pl?gene=SMPD2
ERCC2	ERCC Excision Repair 2, TFIIH Core Complex Helicase Subunit	Protein Coding	47	GC19M045349	5.64871	https://www.genecards.org/cgi-bin/carddisp.pl?gene=ERCC2
TNFRSF11B	TNF Receptor Superfamily Member 11b	Protein Coding	48	GC08M118923	5.64843	https://www.genecards.org/cgi-bin/carddisp.pl?gene=TNFRSF11B
KCNN4	Potassium Calcium-Activated Channel Subfamily N Member 4	Protein Coding	48	GC19M061975	5.6473	https://www.genecards.org/cgi-bin/carddisp.pl?gene=KCNN4
ABCC2	ATP Binding Cassette Subfamily C Member 2	Protein Coding	48	GC10P099782	5.64581	https://www.genecards.org/cgi-bin/carddisp.pl?gene=ABCC2
ROCK2	Rho Associated Coiled-Coil Containing Protein Kinase 2	Protein Coding	46	GC02M011289	5.63937	https://www.genecards.org/cgi-bin/carddisp.pl?gene=ROCK2
SCO1	Synthesis Of Cytochrome C Oxidase 1	Protein Coding	46	GC17M010672	5.63584	https://www.genecards.org/cgi-bin/carddisp.pl?gene=SCO1
AKR1C2	Aldo-Keto Reductase Family 1 Member C2	Protein Coding	45	GC10M004987	5.62574	https://www.genecards.org/cgi-bin/carddisp.pl?gene=AKR1C2
PPP3CA	Protein Phosphatase 3 Catalytic Subunit Alpha	Protein Coding	51	GC04M101024	5.62252	https://www.genecards.org/cgi-bin/carddisp.pl?gene=PPP3CA
PYROXD1	Pyridine Nucleotide-Disulphide Oxidoreductase Domain 1	Protein Coding	36	GC12P021437	5.61802	https://www.genecards.org/cgi-bin/carddisp.pl?gene=PYROXD1
TGIF1	TGFB Induced Factor Homeobox 1	Protein Coding	45	GC18P003411	5.61552	https://www.genecards.org/cgi-bin/carddisp.pl?gene=TGIF1
FASN	Fatty Acid Synthase	Protein Coding	48	GC17M082078	5.60984	https://www.genecards.org/cgi-bin/carddisp.pl?gene=FASN
PDGFB	Platelet Derived Growth Factor Subunit B	Protein Coding	49	GC22M055561	5.60933	https://www.genecards.org/cgi-bin/carddisp.pl?gene=PDGFB
AVP	Arginine Vasopressin	Protein Coding	45	GC20M003082	5.60454	https://www.genecards.org/cgi-bin/carddisp.pl?gene=AVP
PTPA	Protein Phosphatase 2 Phosphatase Activator	Protein Coding	34	GC09P129111	5.60067	https://www.genecards.org/cgi-bin/carddisp.pl?gene=PTPA
PAGE4	PAGE Family Member 4	Protein Coding	32	GC0XP049829	5.59699	https://www.genecards.org/cgi-bin/carddisp.pl?gene=PAGE4
UBE3A	Ubiquitin Protein Ligase E3A	Protein Coding	46	GC15M025333	5.59467	https://www.genecards.org/cgi-bin/carddisp.pl?gene=UBE3A
FCER2	Fc Epsilon Receptor II	Protein Coding	43	GC19M007689	5.58575	https://www.genecards.org/cgi-bin/carddisp.pl?gene=FCER2
NCF4	Neutrophil Cytosolic Factor 4	Protein Coding	47	GC22P036860	5.58251	https://www.genecards.org/cgi-bin/carddisp.pl?gene=NCF4
ECE1	Endothelin Converting Enzyme 1	Protein Coding	48	GC01M021217	5.5819	https://www.genecards.org/cgi-bin/carddisp.pl?gene=ECE1
UQCRC2	Ubiquinol-Cytochrome C Reductase Core Protein 2	Protein Coding	45	GC16P022094	5.57937	https://www.genecards.org/cgi-bin/carddisp.pl?gene=UQCRC2
KITLG	KIT Ligand	Protein Coding	44	GC12M088492	5.57386	https://www.genecards.org/cgi-bin/carddisp.pl?gene=KITLG
BNIP3	BCL2 Interacting Protein 3	Protein Coding	41	GC10M131966	5.57075	https://www.genecards.org/cgi-bin/carddisp.pl?gene=BNIP3
PNPLA2	Patatin Like Phospholipase Domain Containing 2	Protein Coding	44	GC11P001559	5.57024	https://www.genecards.org/cgi-bin/carddisp.pl?gene=PNPLA2
PPP1R12A	Protein Phosphatase 1 Regulatory Subunit 12A	Protein Coding	42	GC12M079773	5.56923	https://www.genecards.org/cgi-bin/carddisp.pl?gene=PPP1R12A
ARRB1	Arrestin Beta 1	Protein Coding	43	GC11M085031	5.56502	https://www.genecards.org/cgi-bin/carddisp.pl?gene=ARRB1
HSPA6	Heat Shock Protein Family A (Hsp70) Member 6	Protein Coding	44	GC01P161524	5.56148	https://www.genecards.org/cgi-bin/carddisp.pl?gene=HSPA6
EIF4EBP1	Eukaryotic Translation Initiation Factor 4E Binding Protein 1	Protein Coding	45	GC08P038359	5.56108	https://www.genecards.org/cgi-bin/carddisp.pl?gene=EIF4EBP1
HNF4A	Hepatocyte Nuclear Factor 4 Alpha	Protein Coding	49	GC20P044355	5.56095	https://www.genecards.org/cgi-bin/carddisp.pl?gene=HNF4A
MAPK7	Mitogen-Activated Protein Kinase 7	Protein Coding	48	GC17P049488	5.54755	https://www.genecards.org/cgi-bin/carddisp.pl?gene=MAPK7
GGA3	Golgi Associated, Gamma Adaptin Ear Containing, ARF Binding Protein 3	Protein Coding	40	GC17M075225	5.54538	https://www.genecards.org/cgi-bin/carddisp.pl?gene=GGA3
COX10	Cytochrome C Oxidase Assembly Factor Heme A:Farnesyltransferase COX10	Protein Coding	43	GC17P014069	5.5447	https://www.genecards.org/cgi-bin/carddisp.pl?gene=COX10
SLC25A27	Solute Carrier Family 25 Member 27	Protein Coding	38	GC06P046652	5.53394	https://www.genecards.org/cgi-bin/carddisp.pl?gene=SLC25A27
SOCS3	Suppressor Of Cytokine Signaling 3	Protein Coding	42	GC17M078356	5.53288	https://www.genecards.org/cgi-bin/carddisp.pl?gene=SOCS3
MET	MET Proto-Oncogene, Receptor Tyrosine Kinase	Protein Coding	52	GC07P116672	5.52821	https://www.genecards.org/cgi-bin/carddisp.pl?gene=MET
POU2F1	POU Class 2 Homeobox 1	Protein Coding	43	GC01P167190	5.52727	https://www.genecards.org/cgi-bin/carddisp.pl?gene=POU2F1
APOA2	Apolipoprotein A2	Protein Coding	44	GC01M161222	5.5237	https://www.genecards.org/cgi-bin/carddisp.pl?gene=APOA2
TOP1	DNA Topoisomerase I	Protein Coding	48	GC20P041028	5.51886	https://www.genecards.org/cgi-bin/carddisp.pl?gene=TOP1
PHYH	Phytanoyl-CoA 2-Hydroxylase	Protein Coding	45	GC10M013277	5.51739	https://www.genecards.org/cgi-bin/carddisp.pl?gene=PHYH
MT1A	Metallothionein 1A	Protein Coding	37	GC16P056638	5.51189	https://www.genecards.org/cgi-bin/carddisp.pl?gene=MT1A
DHFR	Dihydrofolate Reductase	Protein Coding	47	GC05M080626	5.51002	https://www.genecards.org/cgi-bin/carddisp.pl?gene=DHFR
ERCC5	ERCC Excision Repair 5, Endonuclease	Protein Coding	44	GC13P102845	5.50976	https://www.genecards.org/cgi-bin/carddisp.pl?gene=ERCC5
PDE3B	Phosphodiesterase 3B	Protein Coding	44	GC11P014643	5.50959	https://www.genecards.org/cgi-bin/carddisp.pl?gene=PDE3B
PIN1	Peptidylprolyl Cis/Trans Isomerase, NIMA-Interacting 1	Protein Coding	46	GC19P009835	5.509	https://www.genecards.org/cgi-bin/carddisp.pl?gene=PIN1
MME	Membrane Metalloendopeptidase	Protein Coding	49	GC03P155024	5.50286	https://www.genecards.org/cgi-bin/carddisp.pl?gene=MME
SPATS2L	Spermatogenesis Associated Serine Rich 2 Like	Protein Coding	34	GC02P200305	5.50264	https://www.genecards.org/cgi-bin/carddisp.pl?gene=SPATS2L
CHEK2	Checkpoint Kinase 2	Protein Coding	52	GC22M028687	5.49857	https://www.genecards.org/cgi-bin/carddisp.pl?gene=CHEK2
RPS6KB1	Ribosomal Protein S6 Kinase B1	Protein Coding	48	GC17P059893	5.49229	https://www.genecards.org/cgi-bin/carddisp.pl?gene=RPS6KB1
STAR	Steroidogenic Acute Regulatory Protein	Protein Coding	45	GC08M038145	5.48693	https://www.genecards.org/cgi-bin/carddisp.pl?gene=STAR
YTHDF2	YTH N6-Methyladenosine RNA Binding Protein 2	Protein Coding	38	GC01P028751	5.48597	https://www.genecards.org/cgi-bin/carddisp.pl?gene=YTHDF2
OLA1	Obg Like ATPase 1	Protein Coding	41	GC02M174072	5.47363	https://www.genecards.org/cgi-bin/carddisp.pl?gene=OLA1
GSTK1	Glutathione S-Transferase Kappa 1	Protein Coding	40	GC07P147628	5.47281	https://www.genecards.org/cgi-bin/carddisp.pl?gene=GSTK1
MDH1	Malate Dehydrogenase 1	Protein Coding	45	GC02P063557	5.47028	https://www.genecards.org/cgi-bin/carddisp.pl?gene=MDH1
PNKP	Polynucleotide Kinase 3'-Phosphatase	Protein Coding	45	GC19M062215	5.46355	https://www.genecards.org/cgi-bin/carddisp.pl?gene=PNKP
ATP1A2	ATPase Na+/K+ Transporting Subunit Alpha 2	Protein Coding	48	GC01P160115	5.46284	https://www.genecards.org/cgi-bin/carddisp.pl?gene=ATP1A2
IL1RAPL2	Interleukin 1 Receptor Accessory Protein Like 2	Protein Coding	38	GC0XP104566	5.46267	https://www.genecards.org/cgi-bin/carddisp.pl?gene=IL1RAPL2
PPBP	Pro-Platelet Basic Protein	Protein Coding	42	GC04M073986	5.46127	https://www.genecards.org/cgi-bin/carddisp.pl?gene=PPBP
HSF2	Heat Shock Transcription Factor 2	Protein Coding	42	GC06P122399	5.46097	https://www.genecards.org/cgi-bin/carddisp.pl?gene=HSF2
ALKBH3	AlkB Homolog 3, Alpha-Ketoglutarate Dependent Dioxygenase	Protein Coding	37	GC11P043902	5.45871	https://www.genecards.org/cgi-bin/carddisp.pl?gene=ALKBH3
PTAFR	Platelet Activating Factor Receptor	Protein Coding	42	GC01M028147	5.45725	https://www.genecards.org/cgi-bin/carddisp.pl?gene=PTAFR
LRRC56	Leucine Rich Repeat Containing 56	Protein Coding	35	GC11P000518	5.45106	https://www.genecards.org/cgi-bin/carddisp.pl?gene=LRRC56
UQCC2	Ubiquinol-Cytochrome C Reductase Complex Assembly Factor 2	Protein Coding	35	GC06M033694	5.44881	https://www.genecards.org/cgi-bin/carddisp.pl?gene=UQCC2
FKBP1B	FKBP Prolyl Isomerase 1B	Protein Coding	39	GC02P024033	5.44653	https://www.genecards.org/cgi-bin/carddisp.pl?gene=FKBP1B
SDHAF2	Succinate Dehydrogenase Complex Assembly Factor 2	Protein Coding	40	GC11P061430	5.44644	https://www.genecards.org/cgi-bin/carddisp.pl?gene=SDHAF2
LGALS3	Galectin 3	Protein Coding	44	GC14P055124	5.44389	https://www.genecards.org/cgi-bin/carddisp.pl?gene=LGALS3
NFAT5	Nuclear Factor Of Activated T Cells 5	Protein Coding	42	GC16P069565	5.433	https://www.genecards.org/cgi-bin/carddisp.pl?gene=NFAT5
ABHD12	Abhydrolase Domain Containing 12, Lysophospholipase	Protein Coding	42	GC20M025294	5.43118	https://www.genecards.org/cgi-bin/carddisp.pl?gene=ABHD12
TRPM3	Transient Receptor Potential Cation Channel Subfamily M Member 3	Protein Coding	42	GC09M070529	5.4307	https://www.genecards.org/cgi-bin/carddisp.pl?gene=TRPM3
CSK	C-Terminal Src Kinase	Protein Coding	46	GC15P074782	5.42951	https://www.genecards.org/cgi-bin/carddisp.pl?gene=CSK
YY1	YY1 Transcription Factor	Protein Coding	47	GC14P100238	5.42913	https://www.genecards.org/cgi-bin/carddisp.pl?gene=YY1
LONP2	Lon Peptidase 2, Peroxisomal	Protein Coding	38	GC16P048244	5.41683	https://www.genecards.org/cgi-bin/carddisp.pl?gene=LONP2
LANCL1	LanC Like 1	Protein Coding	36	GC02M210431	5.41549	https://www.genecards.org/cgi-bin/carddisp.pl?gene=LANCL1
TKT	Transketolase	Protein Coding	45	GC03M053224	5.41463	https://www.genecards.org/cgi-bin/carddisp.pl?gene=TKT
PJVK	Pejvakin	Protein Coding	28	GC02P178450	5.41405	https://www.genecards.org/cgi-bin/carddisp.pl?gene=PJVK
SLC25A3	Solute Carrier Family 25 Member 3	Protein Coding	44	GC12P098593	5.41331	https://www.genecards.org/cgi-bin/carddisp.pl?gene=SLC25A3
ATP2A3	ATPase Sarcoplasmic/Endoplasmic Reticulum Ca2+ Transporting 3	Protein Coding	45	GC17M003923	5.41086	https://www.genecards.org/cgi-bin/carddisp.pl?gene=ATP2A3
TUBA1B	Tubulin Alpha 1b	Protein Coding	42	GC12M049127	5.40534	https://www.genecards.org/cgi-bin/carddisp.pl?gene=TUBA1B
KRT18	Keratin 18	Protein Coding	48	GC12P052948	5.40269	https://www.genecards.org/cgi-bin/carddisp.pl?gene=KRT18
COX8A	Cytochrome C Oxidase Subunit 8A	Protein Coding	40	GC11P064005	5.40208	https://www.genecards.org/cgi-bin/carddisp.pl?gene=COX8A
FOXM1	Forkhead Box M1	Protein Coding	43	GC12M002857	5.39771	https://www.genecards.org/cgi-bin/carddisp.pl?gene=FOXM1
NME1	NME/NM23 Nucleoside Diphosphate Kinase 1	Protein Coding	45	GC17P051161	5.39559	https://www.genecards.org/cgi-bin/carddisp.pl?gene=NME1
ABCD3	ATP Binding Cassette Subfamily D Member 3	Protein Coding	44	GC01P094418	5.39114	https://www.genecards.org/cgi-bin/carddisp.pl?gene=ABCD3
ADH1C	Alcohol Dehydrogenase 1C (Class I), Gamma Polypeptide	Protein Coding	41	GC04M099336	5.39019	https://www.genecards.org/cgi-bin/carddisp.pl?gene=ADH1C
ACAA2	Acetyl-CoA Acyltransferase 2	Protein Coding	43	GC18M049782	5.38584	https://www.genecards.org/cgi-bin/carddisp.pl?gene=ACAA2
BGLAP	Bone Gamma-Carboxyglutamate Protein	Protein Coding	40	GC01P156242	5.38021	https://www.genecards.org/cgi-bin/carddisp.pl?gene=BGLAP
PKM	Pyruvate Kinase M1/2	Protein Coding	44	GC15M072199	5.3784	https://www.genecards.org/cgi-bin/carddisp.pl?gene=PKM
ATP5PF	ATP Synthase Peripheral Stalk Subunit F6	Protein Coding	32	GC21M025860	5.37834	https://www.genecards.org/cgi-bin/carddisp.pl?gene=ATP5PF
ALPL	Alkaline Phosphatase, Biomineralization Associated	Protein Coding	51	GC01P021508	5.37785	https://www.genecards.org/cgi-bin/carddisp.pl?gene=ALPL
AGTR2	Angiotensin II Receptor Type 2	Protein Coding	43	GC0XP116170	5.37183	https://www.genecards.org/cgi-bin/carddisp.pl?gene=AGTR2
CANX	Calnexin	Protein Coding	43	GC05P179678	5.37159	https://www.genecards.org/cgi-bin/carddisp.pl?gene=CANX
TNFRSF10B	TNF Receptor Superfamily Member 10b	Protein Coding	49	GC08M023020	5.36562	https://www.genecards.org/cgi-bin/carddisp.pl?gene=TNFRSF10B
AOC1	Amine Oxidase Copper Containing 1	Protein Coding	39	GC07P150824	5.36557	https://www.genecards.org/cgi-bin/carddisp.pl?gene=AOC1
SETX	Senataxin	Protein Coding	40	GC09M132261	5.36027	https://www.genecards.org/cgi-bin/carddisp.pl?gene=SETX
EZH2	Enhancer Of Zeste 2 Polycomb Repressive Complex 2 Subunit	Protein Coding	52	GC07M148807	5.35999	https://www.genecards.org/cgi-bin/carddisp.pl?gene=EZH2
BID	BH3 Interacting Domain Death Agonist	Protein Coding	44	GC22M017734	5.35977	https://www.genecards.org/cgi-bin/carddisp.pl?gene=BID
JAK1	Janus Kinase 1	Protein Coding	52	GC01M064833	5.35895	https://www.genecards.org/cgi-bin/carddisp.pl?gene=JAK1
MYH6	Myosin Heavy Chain 6	Protein Coding	46	GC14M023381	5.35825	https://www.genecards.org/cgi-bin/carddisp.pl?gene=MYH6
DNAJB1	DnaJ Heat Shock Protein Family (Hsp40) Member B1	Protein Coding	42	GC19M014514	5.35809	https://www.genecards.org/cgi-bin/carddisp.pl?gene=DNAJB1
DDRGK1	DDRGK Domain Containing 1	Protein Coding	37	GC20M003283	5.35681	https://www.genecards.org/cgi-bin/carddisp.pl?gene=DDRGK1
CXCR3	C-X-C Motif Chemokine Receptor 3	Protein Coding	44	GC0XM071615	5.34857	https://www.genecards.org/cgi-bin/carddisp.pl?gene=CXCR3
SLC3A2	Solute Carrier Family 3 Member 2	Protein Coding	41	GC11P062856	5.34838	https://www.genecards.org/cgi-bin/carddisp.pl?gene=SLC3A2
PAK1	P21 (RAC1) Activated Kinase 1	Protein Coding	48	GC11M085111	5.34773	https://www.genecards.org/cgi-bin/carddisp.pl?gene=PAK1
IL5	Interleukin 5	Protein Coding	44	GC05M132541	5.34742	https://www.genecards.org/cgi-bin/carddisp.pl?gene=IL5
DDX1	DEAD-Box Helicase 1	Protein Coding	43	GC02P015591	5.34678	https://www.genecards.org/cgi-bin/carddisp.pl?gene=DDX1
DNAJC3	DnaJ Heat Shock Protein Family (Hsp40) Member C3	Protein Coding	40	GC13P095677	5.3439	https://www.genecards.org/cgi-bin/carddisp.pl?gene=DNAJC3
ATOX1	Antioxidant 1 Copper Chaperone	Protein Coding	39	GC05M151743	5.34048	https://www.genecards.org/cgi-bin/carddisp.pl?gene=ATOX1
MT3	Metallothionein 3	Protein Coding	38	GC16P056589	5.33285	https://www.genecards.org/cgi-bin/carddisp.pl?gene=MT3
GNB3	G Protein Subunit Beta 3	Protein Coding	46	GC12P006839	5.33138	https://www.genecards.org/cgi-bin/carddisp.pl?gene=GNB3
IFNA1	Interferon Alpha 1	Protein Coding	40	GC09P021577	5.33129	https://www.genecards.org/cgi-bin/carddisp.pl?gene=IFNA1
HCRT	Hypocretin Neuropeptide Precursor	Protein Coding	40	GC17M042185	5.32975	https://www.genecards.org/cgi-bin/carddisp.pl?gene=HCRT
GZMB	Granzyme B	Protein Coding	46	GC14M024630	5.32796	https://www.genecards.org/cgi-bin/carddisp.pl?gene=GZMB
CCS	Copper Chaperone For Superoxide Dismutase	Protein Coding	42	GC11P066593	5.32737	https://www.genecards.org/cgi-bin/carddisp.pl?gene=CCS
NDUFA13	NADH:Ubiquinone Oxidoreductase Subunit A13	Protein Coding	44	GC19P019515	5.32673	https://www.genecards.org/cgi-bin/carddisp.pl?gene=NDUFA13
CAMK1	Calcium/Calmodulin Dependent Protein Kinase I	Protein Coding	42	GC03M009774	5.32622	https://www.genecards.org/cgi-bin/carddisp.pl?gene=CAMK1
RNF112	Ring Finger Protein 112	Protein Coding	34	GC17P049492	5.32621	https://www.genecards.org/cgi-bin/carddisp.pl?gene=RNF112
MIR146A	MicroRNA 146a	RNA Gene	23	GC05P160485	5.32601	https://www.genecards.org/cgi-bin/carddisp.pl?gene=MIR146A
CAMK2A	Calcium/Calmodulin Dependent Protein Kinase II Alpha	Protein Coding	49	GC05M150219	5.32319	https://www.genecards.org/cgi-bin/carddisp.pl?gene=CAMK2A
COQ2	Coenzyme Q2, Polyprenyltransferase	Protein Coding	41	GC04M083261	5.3179	https://www.genecards.org/cgi-bin/carddisp.pl?gene=COQ2
CCNO	Cyclin O	Protein Coding	42	GC05M055231	5.3163	https://www.genecards.org/cgi-bin/carddisp.pl?gene=CCNO
PTX3	Pentraxin 3	Protein Coding	42	GC03P157436	5.3142	https://www.genecards.org/cgi-bin/carddisp.pl?gene=PTX3
GSTT2	Glutathione S-Transferase Theta 2 (Gene/Pseudogene)	Protein Coding	36	GC22P023980	5.31216	https://www.genecards.org/cgi-bin/carddisp.pl?gene=GSTT2
SERPINB5	Serpin Family B Member 5	Protein Coding	42	GC18P063476	5.31042	https://www.genecards.org/cgi-bin/carddisp.pl?gene=SERPINB5
YARS1	Tyrosyl-TRNA Synthetase 1	Protein Coding	35	GC01M032776	5.31001	https://www.genecards.org/cgi-bin/carddisp.pl?gene=YARS1
PDLIM1	PDZ And LIM Domain 1	Protein Coding	40	GC10M095237	5.30935	https://www.genecards.org/cgi-bin/carddisp.pl?gene=PDLIM1
STK11	Serine/Threonine Kinase 11	Protein Coding	48	GC19P001177	5.30281	https://www.genecards.org/cgi-bin/carddisp.pl?gene=STK11
DUSP6	Dual Specificity Phosphatase 6	Protein Coding	48	GC12M089347	5.30273	https://www.genecards.org/cgi-bin/carddisp.pl?gene=DUSP6
HIPK1	Homeodomain Interacting Protein Kinase 1	Protein Coding	40	GC01P113929	5.29706	https://www.genecards.org/cgi-bin/carddisp.pl?gene=HIPK1
DCD	Dermcidin	Protein Coding	37	GC12M054644	5.29678	https://www.genecards.org/cgi-bin/carddisp.pl?gene=DCD
AKT2	AKT Serine/Threonine Kinase 2	Protein Coding	52	GC19M040230	5.29451	https://www.genecards.org/cgi-bin/carddisp.pl?gene=AKT2
TAT	Tyrosine Aminotransferase	Protein Coding	44	GC16M071565	5.2871	https://www.genecards.org/cgi-bin/carddisp.pl?gene=TAT
SURF1	SURF1 Cytochrome C Oxidase Assembly Factor	Protein Coding	42	GC09M133351	5.28538	https://www.genecards.org/cgi-bin/carddisp.pl?gene=SURF1
CAPN2	Calpain 2	Protein Coding	46	GC01P223701	5.27984	https://www.genecards.org/cgi-bin/carddisp.pl?gene=CAPN2
PRKCH	Protein Kinase C Eta	Protein Coding	49	GC14P061187	5.27976	https://www.genecards.org/cgi-bin/carddisp.pl?gene=PRKCH
BMP4	Bone Morphogenetic Protein 4	Protein Coding	48	GC14M053949	5.26691	https://www.genecards.org/cgi-bin/carddisp.pl?gene=BMP4
PLK3	Polo Like Kinase 3	Protein Coding	41	GC01P044799	5.26676	https://www.genecards.org/cgi-bin/carddisp.pl?gene=PLK3
YTHDF1	YTH N6-Methyladenosine RNA Binding Protein 1	Protein Coding	37	GC20M063195	5.26558	https://www.genecards.org/cgi-bin/carddisp.pl?gene=YTHDF1
ITGA4	Integrin Subunit Alpha 4	Protein Coding	47	GC02P181456	5.26312	https://www.genecards.org/cgi-bin/carddisp.pl?gene=ITGA4
TIGAR	TP53 Induced Glycolysis Regulatory Phosphatase	Protein Coding	37	GC12P018506	5.26002	https://www.genecards.org/cgi-bin/carddisp.pl?gene=TIGAR
PSMC6	Proteasome 26S Subunit, ATPase 6	Protein Coding	40	GC14P052707	5.25781	https://www.genecards.org/cgi-bin/carddisp.pl?gene=PSMC6
CYP11B1	Cytochrome P450 Family 11 Subfamily B Member 1	Protein Coding	48	GC08M142872	5.25747	https://www.genecards.org/cgi-bin/carddisp.pl?gene=CYP11B1
NR1I2	Nuclear Receptor Subfamily 1 Group I Member 2	Protein Coding	45	GC03P119780	5.25741	https://www.genecards.org/cgi-bin/carddisp.pl?gene=NR1I2
SCGB1A1	Secretoglobin Family 1A Member 1	Protein Coding	40	GC11P062405	5.25642	https://www.genecards.org/cgi-bin/carddisp.pl?gene=SCGB1A1
CHRNA4	Cholinergic Receptor Nicotinic Alpha 4 Subunit	Protein Coding	48	GC20M063343	5.25287	https://www.genecards.org/cgi-bin/carddisp.pl?gene=CHRNA4
MRTFA	Myocardin Related Transcription Factor A	Protein Coding	34	GC22M055557	5.25167	https://www.genecards.org/cgi-bin/carddisp.pl?gene=MRTFA
F2RL1	F2R Like Trypsin Receptor 1	Protein Coding	45	GC05P076818	5.24845	https://www.genecards.org/cgi-bin/carddisp.pl?gene=F2RL1
COL4A1	Collagen Type IV Alpha 1 Chain	Protein Coding	48	GC13M110148	5.24795	https://www.genecards.org/cgi-bin/carddisp.pl?gene=COL4A1
SLC4A11	Solute Carrier Family 4 Member 11	Protein Coding	40	GC20M003281	5.24357	https://www.genecards.org/cgi-bin/carddisp.pl?gene=SLC4A11
GPD1	Glycerol-3-Phosphate Dehydrogenase 1	Protein Coding	44	GC12P050110	5.23325	https://www.genecards.org/cgi-bin/carddisp.pl?gene=GPD1
CYP4F8	Cytochrome P450 Family 4 Subfamily F Member 8	Protein Coding	35	GC19P015740	5.22802	https://www.genecards.org/cgi-bin/carddisp.pl?gene=CYP4F8
ERBB2	Erb-B2 Receptor Tyrosine Kinase 2	Protein Coding	53	GC17P039687	5.21743	https://www.genecards.org/cgi-bin/carddisp.pl?gene=ERBB2
ECPAS	Ecm29 Proteasome Adaptor And Scaffold	Protein Coding	28	GC09M111361	5.21431	https://www.genecards.org/cgi-bin/carddisp.pl?gene=ECPAS
FBN1	Fibrillin 1	Protein Coding	46	GC15M048408	5.21393	https://www.genecards.org/cgi-bin/carddisp.pl?gene=FBN1
SELENOS	Selenoprotein S	Protein Coding	30	GC15M114819	5.2139	https://www.genecards.org/cgi-bin/carddisp.pl?gene=SELENOS
CASP6	Caspase 6	Protein Coding	47	GC04M109688	5.20351	https://www.genecards.org/cgi-bin/carddisp.pl?gene=CASP6
LEPQTL1	Leptin, Serum Levels Of	Genetic Locus	3	GC02U903086	5.20309	https://www.genecards.org/cgi-bin/carddisp.pl?gene=LEPQTL1
PRKG2	Protein Kinase CGMP-Dependent 2	Protein Coding	46	GC04M081087	5.20297	https://www.genecards.org/cgi-bin/carddisp.pl?gene=PRKG2
VAMP1	Vesicle Associated Membrane Protein 1	Protein Coding	43	GC12M006462	5.20283	https://www.genecards.org/cgi-bin/carddisp.pl?gene=VAMP1
RRM2B	Ribonucleotide Reductase Regulatory TP53 Inducible Subunit M2B	Protein Coding	48	GC08M102204	5.1937	https://www.genecards.org/cgi-bin/carddisp.pl?gene=RRM2B
CAMP	Cathelicidin Antimicrobial Peptide	Protein Coding	40	GC03P048674	5.18861	https://www.genecards.org/cgi-bin/carddisp.pl?gene=CAMP
FDFT1	Farnesyl-Diphosphate Farnesyltransferase 1	Protein Coding	44	GC08P011795	5.18676	https://www.genecards.org/cgi-bin/carddisp.pl?gene=FDFT1
ATP2B4	ATPase Plasma Membrane Ca2+ Transporting 4	Protein Coding	44	GC01P203626	5.18618	https://www.genecards.org/cgi-bin/carddisp.pl?gene=ATP2B4
RPS3	Ribosomal Protein S3	Protein Coding	42	GC11P077447	5.18191	https://www.genecards.org/cgi-bin/carddisp.pl?gene=RPS3
IRAK1	Interleukin 1 Receptor Associated Kinase 1	Protein Coding	48	GC0XM154010	5.17716	https://www.genecards.org/cgi-bin/carddisp.pl?gene=IRAK1
SERPINA6	Serpin Family A Member 6	Protein Coding	44	GC14M099728	5.17439	https://www.genecards.org/cgi-bin/carddisp.pl?gene=SERPINA6
TREX1	Three Prime Repair Exonuclease 1	Protein Coding	41	GC03P048695	5.17308	https://www.genecards.org/cgi-bin/carddisp.pl?gene=TREX1
BCKDHA	Branched Chain Keto Acid Dehydrogenase E1 Subunit Alpha	Protein Coding	44	GC19P051825	5.17079	https://www.genecards.org/cgi-bin/carddisp.pl?gene=BCKDHA
RPS6KA1	Ribosomal Protein S6 Kinase A1	Protein Coding	49	GC01P026540	5.17021	https://www.genecards.org/cgi-bin/carddisp.pl?gene=RPS6KA1
MPC1	Mitochondrial Pyruvate Carrier 1	Protein Coding	41	GC06M166364	5.16912	https://www.genecards.org/cgi-bin/carddisp.pl?gene=MPC1
ST3GAL4	ST3 Beta-Galactoside Alpha-2,3-Sialyltransferase 4	Protein Coding	41	GC11P126355	5.16314	https://www.genecards.org/cgi-bin/carddisp.pl?gene=ST3GAL4
NAGLU	N-Acetyl-Alpha-Glucosaminidase	Protein Coding	42	GC17P050731	5.16239	https://www.genecards.org/cgi-bin/carddisp.pl?gene=NAGLU
MT-RNR2	Mitochondrially Encoded 16S RRNA	RNA Gene	19	GCMTP001674	5.16031	https://www.genecards.org/cgi-bin/carddisp.pl?gene=MT-RNR2
CXCR2	C-X-C Motif Chemokine Receptor 2	Protein Coding	48	GC02P218125	5.15363	https://www.genecards.org/cgi-bin/carddisp.pl?gene=CXCR2
NGFR	Nerve Growth Factor Receptor	Protein Coding	45	GC17P049495	5.14861	https://www.genecards.org/cgi-bin/carddisp.pl?gene=NGFR
IL2RA	Interleukin 2 Receptor Subunit Alpha	Protein Coding	49	GC10M006010	5.14785	https://www.genecards.org/cgi-bin/carddisp.pl?gene=IL2RA
HSPA2	Heat Shock Protein Family A (Hsp70) Member 2	Protein Coding	44	GC14P064535	5.14739	https://www.genecards.org/cgi-bin/carddisp.pl?gene=HSPA2
GCK	Glucokinase	Protein Coding	49	GC07M044387	5.14493	https://www.genecards.org/cgi-bin/carddisp.pl?gene=GCK
MBTPS2	Membrane Bound Transcription Factor Peptidase, Site 2	Protein Coding	42	GC0XP021839	5.14396	https://www.genecards.org/cgi-bin/carddisp.pl?gene=MBTPS2
F9	Coagulation Factor IX	Protein Coding	47	GC0XP139530	5.14388	https://www.genecards.org/cgi-bin/carddisp.pl?gene=F9
NDUFA4	NDUFA4 Mitochondrial Complex Associated	Protein Coding	43	GC07M010938	5.14244	https://www.genecards.org/cgi-bin/carddisp.pl?gene=NDUFA4
NPPC	Natriuretic Peptide C	Protein Coding	41	GC02M231921	5.13478	https://www.genecards.org/cgi-bin/carddisp.pl?gene=NPPC
HRH1	Histamine Receptor H1	Protein Coding	45	GC03P012069	5.1314	https://www.genecards.org/cgi-bin/carddisp.pl?gene=HRH1
YWHAZ	Tyrosine 3-Monooxygenase/Tryptophan 5-Monooxygenase Activation Protein Zeta	Protein Coding	46	GC08M100917	5.12878	https://www.genecards.org/cgi-bin/carddisp.pl?gene=YWHAZ
NDUFA11	NADH:Ubiquinone Oxidoreductase Subunit A11	Protein Coding	38	GC19M005891	5.12587	https://www.genecards.org/cgi-bin/carddisp.pl?gene=NDUFA11
MAP3K4	Mitogen-Activated Protein Kinase Kinase Kinase 4	Protein Coding	43	GC06P160991	5.12448	https://www.genecards.org/cgi-bin/carddisp.pl?gene=MAP3K4
CD4	CD4 Molecule	Protein Coding	48	GC12P006786	5.12373	https://www.genecards.org/cgi-bin/carddisp.pl?gene=CD4
CXCL16	C-X-C Motif Chemokine Ligand 16	Protein Coding	39	GC17M004733	5.11895	https://www.genecards.org/cgi-bin/carddisp.pl?gene=CXCL16
MSH2	MutS Homolog 2	Protein Coding	48	GC02P047402	5.11579	https://www.genecards.org/cgi-bin/carddisp.pl?gene=MSH2
CD14	CD14 Molecule	Protein Coding	45	GC05M140631	5.10668	https://www.genecards.org/cgi-bin/carddisp.pl?gene=CD14
GABRB3	Gamma-Aminobutyric Acid Type A Receptor Subunit Beta3	Protein Coding	49	GC15M026543	5.10616	https://www.genecards.org/cgi-bin/carddisp.pl?gene=GABRB3
IFNB1	Interferon Beta 1	Protein Coding	42	GC09M021077	5.102	https://www.genecards.org/cgi-bin/carddisp.pl?gene=IFNB1
CHI3L1	Chitinase 3 Like 1	Protein Coding	44	GC01M203148	5.10023	https://www.genecards.org/cgi-bin/carddisp.pl?gene=CHI3L1
GPR132	G Protein-Coupled Receptor 132	Protein Coding	39	GC14M105049	5.09772	https://www.genecards.org/cgi-bin/carddisp.pl?gene=GPR132
FLAD1	Flavin Adenine Dinucleotide Synthetase 1	Protein Coding	40	GC01P154983	5.09757	https://www.genecards.org/cgi-bin/carddisp.pl?gene=FLAD1
MMP8	Matrix Metallopeptidase 8	Protein Coding	48	GC11M102617	5.08359	https://www.genecards.org/cgi-bin/carddisp.pl?gene=MMP8
COL13A1	Collagen Type XIII Alpha 1 Chain	Protein Coding	40	GC10P069801	5.08183	https://www.genecards.org/cgi-bin/carddisp.pl?gene=COL13A1
SFTPB	Surfactant Protein B	Protein Coding	44	GC02M085657	5.07786	https://www.genecards.org/cgi-bin/carddisp.pl?gene=SFTPB
NR4A2	Nuclear Receptor Subfamily 4 Group A Member 2	Protein Coding	46	GC02M156324	5.07048	https://www.genecards.org/cgi-bin/carddisp.pl?gene=NR4A2
SUMO1	Small Ubiquitin Like Modifier 1	Protein Coding	45	GC02M202206	5.06972	https://www.genecards.org/cgi-bin/carddisp.pl?gene=SUMO1
MMACHC	Metabolism Of Cobalamin Associated C	Protein Coding	42	GC01P045500	5.06843	https://www.genecards.org/cgi-bin/carddisp.pl?gene=MMACHC
KCNE3	Potassium Voltage-Gated Channel Subfamily E Regulatory Subunit 3	Protein Coding	45	GC11M074454	5.06775	https://www.genecards.org/cgi-bin/carddisp.pl?gene=KCNE3
CANT1	Calcium Activated Nucleotidase 1	Protein Coding	44	GC17M078992	5.06684	https://www.genecards.org/cgi-bin/carddisp.pl?gene=CANT1
PIGA	Phosphatidylinositol Glycan Anchor Biosynthesis Class A	Protein Coding	44	GC0XM015319	5.05917	https://www.genecards.org/cgi-bin/carddisp.pl?gene=PIGA
EIF2B3	Eukaryotic Translation Initiation Factor 2B Subunit Gamma	Protein Coding	42	GC01M044850	5.05635	https://www.genecards.org/cgi-bin/carddisp.pl?gene=EIF2B3
FECH	Ferrochelatase	Protein Coding	46	GC18M057544	5.05592	https://www.genecards.org/cgi-bin/carddisp.pl?gene=FECH
ARL6IP5	ADP Ribosylation Factor Like GTPase 6 Interacting Protein 5	Protein Coding	37	GC03P069084	5.05067	https://www.genecards.org/cgi-bin/carddisp.pl?gene=ARL6IP5
NR1H4	Nuclear Receptor Subfamily 1 Group H Member 4	Protein Coding	48	GC12P100473	5.04944	https://www.genecards.org/cgi-bin/carddisp.pl?gene=NR1H4
SERPINC1	Serpin Family C Member 1	Protein Coding	47	GC01M174490	5.0484	https://www.genecards.org/cgi-bin/carddisp.pl?gene=SERPINC1
LOXL2	Lysyl Oxidase Like 2	Protein Coding	46	GC08M023296	5.0472	https://www.genecards.org/cgi-bin/carddisp.pl?gene=LOXL2
FOXRED1	FAD Dependent Oxidoreductase Domain Containing 1	Protein Coding	40	GC11P126269	5.04679	https://www.genecards.org/cgi-bin/carddisp.pl?gene=FOXRED1
NPC1	NPC Intracellular Cholesterol Transporter 1	Protein Coding	48	GC18M023506	5.04648	https://www.genecards.org/cgi-bin/carddisp.pl?gene=NPC1
CCL20	C-C Motif Chemokine Ligand 20	Protein Coding	42	GC02P227835	5.04431	https://www.genecards.org/cgi-bin/carddisp.pl?gene=CCL20
UBB	Ubiquitin B	Protein Coding	42	GC17P016380	5.04258	https://www.genecards.org/cgi-bin/carddisp.pl?gene=UBB
PEPD	Peptidase D	Protein Coding	44	GC19M033386	5.03929	https://www.genecards.org/cgi-bin/carddisp.pl?gene=PEPD
ACTG1	Actin Gamma 1	Protein Coding	48	GC17M081509	5.03139	https://www.genecards.org/cgi-bin/carddisp.pl?gene=ACTG1
KLK3	Kallikrein Related Peptidase 3	Protein Coding	46	GC19P050854	5.02872	https://www.genecards.org/cgi-bin/carddisp.pl?gene=KLK3
IL1RAP	Interleukin 1 Receptor Accessory Protein	Protein Coding	44	GC03P190514	5.02864	https://www.genecards.org/cgi-bin/carddisp.pl?gene=IL1RAP
FLNB	Filamin B	Protein Coding	46	GC03P058008	5.02816	https://www.genecards.org/cgi-bin/carddisp.pl?gene=FLNB
APOD	Apolipoprotein D	Protein Coding	43	GC03M195568	5.02638	https://www.genecards.org/cgi-bin/carddisp.pl?gene=APOD
CAPN1	Calpain 1	Protein Coding	48	GC11P068856	5.01966	https://www.genecards.org/cgi-bin/carddisp.pl?gene=CAPN1
XRCC3	X-Ray Repair Cross Complementing 3	Protein Coding	42	GC14M103697	5.01928	https://www.genecards.org/cgi-bin/carddisp.pl?gene=XRCC3
PIK3C2A	Phosphatidylinositol-4-Phosphate 3-Kinase Catalytic Subunit Type 2 Alpha	Protein Coding	46	GC11M017506	5.01743	https://www.genecards.org/cgi-bin/carddisp.pl?gene=PIK3C2A
MKNK1	MAPK Interacting Serine/Threonine Kinase 1	Protein Coding	45	GC01M046557	5.0165	https://www.genecards.org/cgi-bin/carddisp.pl?gene=MKNK1
ERO1B	Endoplasmic Reticulum Oxidoreductase 1 Beta	Protein Coding	33	GC01M236216	5.01415	https://www.genecards.org/cgi-bin/carddisp.pl?gene=ERO1B
PPP1R15B	Protein Phosphatase 1 Regulatory Subunit 15B	Protein Coding	37	GC01M204484	5.01218	https://www.genecards.org/cgi-bin/carddisp.pl?gene=PPP1R15B
TUBB	Tubulin Beta Class I	Protein Coding	48	GC06P076841	5.00857	https://www.genecards.org/cgi-bin/carddisp.pl?gene=TUBB
ILK	Integrin Linked Kinase	Protein Coding	45	GC11P006604	5.0016	https://www.genecards.org/cgi-bin/carddisp.pl?gene=ILK
PEX26	Peroxisomal Biogenesis Factor 26	Protein Coding	40	GC22P018139	4.99818	https://www.genecards.org/cgi-bin/carddisp.pl?gene=PEX26
NLRP1	NLR Family Pyrin Domain Containing 1	Protein Coding	43	GC17M005499	4.9958	https://www.genecards.org/cgi-bin/carddisp.pl?gene=NLRP1
XRCC6	X-Ray Repair Cross Complementing 6	Protein Coding	44	GC22P041622	4.98825	https://www.genecards.org/cgi-bin/carddisp.pl?gene=XRCC6
NTF3	Neurotrophin 3	Protein Coding	42	GC12P005432	4.98667	https://www.genecards.org/cgi-bin/carddisp.pl?gene=NTF3
MBP	Myelin Basic Protein	Protein Coding	44	GC18M076978	4.98343	https://www.genecards.org/cgi-bin/carddisp.pl?gene=MBP
PYCR2	Pyrroline-5-Carboxylate Reductase 2	Protein Coding	44	GC01M225919	4.97845	https://www.genecards.org/cgi-bin/carddisp.pl?gene=PYCR2
NDNF	Neuron Derived Neurotrophic Factor	Protein Coding	36	GC04M121029	4.97593	https://www.genecards.org/cgi-bin/carddisp.pl?gene=NDNF
ACTA2	Actin Alpha 2, Smooth Muscle	Protein Coding	46	GC10M088935	4.97481	https://www.genecards.org/cgi-bin/carddisp.pl?gene=ACTA2
RNASEL	Ribonuclease L	Protein Coding	44	GC01M182573	4.97435	https://www.genecards.org/cgi-bin/carddisp.pl?gene=RNASEL
BCS1L	BCS1 Homolog, Ubiquinol-Cytochrome C Reductase Complex Chaperone	Protein Coding	44	GC02P218658	4.96777	https://www.genecards.org/cgi-bin/carddisp.pl?gene=BCS1L
HNMT	Histamine N-Methyltransferase	Protein Coding	45	GC02P137964	4.96752	https://www.genecards.org/cgi-bin/carddisp.pl?gene=HNMT
NRP1	Neuropilin 1	Protein Coding	45	GC10M033177	4.96504	https://www.genecards.org/cgi-bin/carddisp.pl?gene=NRP1
MYD88	MYD88 Innate Immune Signal Transduction Adaptor	Protein Coding	49	GC03P038139	4.96436	https://www.genecards.org/cgi-bin/carddisp.pl?gene=MYD88
SMOX	Spermine Oxidase	Protein Coding	39	GC20P004120	4.96302	https://www.genecards.org/cgi-bin/carddisp.pl?gene=SMOX
NTRK1	Neurotrophic Receptor Tyrosine Kinase 1	Protein Coding	48	GC01P156815	4.96144	https://www.genecards.org/cgi-bin/carddisp.pl?gene=NTRK1
ITGB3	Integrin Subunit Beta 3	Protein Coding	49	GC17P051053	4.95655	https://www.genecards.org/cgi-bin/carddisp.pl?gene=ITGB3
PSMA7	Proteasome 20S Subunit Alpha 7	Protein Coding	44	GC20M062136	4.95337	https://www.genecards.org/cgi-bin/carddisp.pl?gene=PSMA7
PPARGC1B	PPARG Coactivator 1 Beta	Protein Coding	36	GC05P149730	4.95324	https://www.genecards.org/cgi-bin/carddisp.pl?gene=PPARGC1B
ARRB2	Arrestin Beta 2	Protein Coding	45	GC17P004711	4.95321	https://www.genecards.org/cgi-bin/carddisp.pl?gene=ARRB2
MTARC1	Mitochondrial Amidoxime Reducing Component 1	Protein Coding	28	GC01P220788	4.95263	https://www.genecards.org/cgi-bin/carddisp.pl?gene=MTARC1
MEF2A	Myocyte Enhancer Factor 2A	Protein Coding	46	GC15P099565	4.95023	https://www.genecards.org/cgi-bin/carddisp.pl?gene=MEF2A
ABL2	ABL Proto-Oncogene 2, Non-Receptor Tyrosine Kinase	Protein Coding	44	GC01M179126	4.94978	https://www.genecards.org/cgi-bin/carddisp.pl?gene=ABL2
NDUFAB1	NADH:Ubiquinone Oxidoreductase Subunit AB1	Protein Coding	41	GC16M023582	4.94802	https://www.genecards.org/cgi-bin/carddisp.pl?gene=NDUFAB1
IYD	Iodotyrosine Deiodinase	Protein Coding	41	GC06P150368	4.94577	https://www.genecards.org/cgi-bin/carddisp.pl?gene=IYD
HSPB2	Heat Shock Protein Family B (Small) Member 2	Protein Coding	39	GC11P111913	4.94553	https://www.genecards.org/cgi-bin/carddisp.pl?gene=HSPB2
TIMP2	TIMP Metallopeptidase Inhibitor 2	Protein Coding	43	GC17M078852	4.94373	https://www.genecards.org/cgi-bin/carddisp.pl?gene=TIMP2
LCK	LCK Proto-Oncogene, Src Family Tyrosine Kinase	Protein Coding	51	GC01P032251	4.93882	https://www.genecards.org/cgi-bin/carddisp.pl?gene=LCK
BLVRA	Biliverdin Reductase A	Protein Coding	44	GC07P043758	4.93537	https://www.genecards.org/cgi-bin/carddisp.pl?gene=BLVRA
NNT	Nicotinamide Nucleotide Transhydrogenase	Protein Coding	45	GC05P044168	4.9345	https://www.genecards.org/cgi-bin/carddisp.pl?gene=NNT
KRT8	Keratin 8	Protein Coding	46	GC12M052897	4.9339	https://www.genecards.org/cgi-bin/carddisp.pl?gene=KRT8
IRS2	Insulin Receptor Substrate 2	Protein Coding	45	GC13M109752	4.92931	https://www.genecards.org/cgi-bin/carddisp.pl?gene=IRS2
TP73	Tumor Protein P73	Protein Coding	45	GC01P003652	4.92307	https://www.genecards.org/cgi-bin/carddisp.pl?gene=TP73
ENDOV	Endonuclease V	Protein Coding	30	GC17P080415	4.91931	https://www.genecards.org/cgi-bin/carddisp.pl?gene=ENDOV
PDP1	Pyruvate Dehydrogenase Phosphatase Catalytic Subunit 1	Protein Coding	46	GC08P093857	4.91765	https://www.genecards.org/cgi-bin/carddisp.pl?gene=PDP1
NAT1	N-Acetyltransferase 1	Protein Coding	44	GC08P018179	4.9109	https://www.genecards.org/cgi-bin/carddisp.pl?gene=NAT1
SUMO4	Small Ubiquitin Like Modifier 4	Protein Coding	39	GC06P149401	4.91072	https://www.genecards.org/cgi-bin/carddisp.pl?gene=SUMO4
ABCC8	ATP Binding Cassette Subfamily C Member 8	Protein Coding	46	GC11M017392	4.90953	https://www.genecards.org/cgi-bin/carddisp.pl?gene=ABCC8
CALB1	Calbindin 1	Protein Coding	42	GC08M090058	4.90535	https://www.genecards.org/cgi-bin/carddisp.pl?gene=CALB1
COL1A1	Collagen Type I Alpha 1 Chain	Protein Coding	50	GC17M050183	4.90193	https://www.genecards.org/cgi-bin/carddisp.pl?gene=COL1A1
PDK4	Pyruvate Dehydrogenase Kinase 4	Protein Coding	44	GC07M095583	4.90171	https://www.genecards.org/cgi-bin/carddisp.pl?gene=PDK4
MT-ATP8	Mitochondrially Encoded ATP Synthase Membrane Subunit 8	Protein Coding	31	GCMTP008368	4.89004	https://www.genecards.org/cgi-bin/carddisp.pl?gene=MT-ATP8
NDUFAF5	NADH:Ubiquinone Oxidoreductase Complex Assembly Factor 5	Protein Coding	35	GC20P013879	4.88598	https://www.genecards.org/cgi-bin/carddisp.pl?gene=NDUFAF5
HLA-G	Major Histocompatibility Complex, Class I, G	Protein Coding	44	GC06P076812	4.88564	https://www.genecards.org/cgi-bin/carddisp.pl?gene=HLA-G
HSPA1L	Heat Shock Protein Family A (Hsp70) Member 1 Like	Protein Coding	44	GC06M031809	4.88205	https://www.genecards.org/cgi-bin/carddisp.pl?gene=HSPA1L
CYP7A1	Cytochrome P450 Family 7 Subfamily A Member 1	Protein Coding	44	GC08M058476	4.88068	https://www.genecards.org/cgi-bin/carddisp.pl?gene=CYP7A1
CGB5	Chorionic Gonadotropin Subunit Beta 5	Protein Coding	33	GC19P049043	4.8771	https://www.genecards.org/cgi-bin/carddisp.pl?gene=CGB5
ETS1	ETS Proto-Oncogene 1, Transcription Factor	Protein Coding	46	GC11M128458	4.87556	https://www.genecards.org/cgi-bin/carddisp.pl?gene=ETS1
IGHE	Immunoglobulin Heavy Constant Epsilon	Protein Coding	30	GC14M112095	4.87215	https://www.genecards.org/cgi-bin/carddisp.pl?gene=IGHE
PUS1	Pseudouridine Synthase 1	Protein Coding	42	GC12P131929	4.86981	https://www.genecards.org/cgi-bin/carddisp.pl?gene=PUS1
BCL6	BCL6 Transcription Repressor	Protein Coding	44	GC03M187721	4.8693	https://www.genecards.org/cgi-bin/carddisp.pl?gene=BCL6
YWHAE	Tyrosine 3-Monooxygenase/Tryptophan 5-Monooxygenase Activation Protein Epsilon	Protein Coding	48	GC17M002492	4.86751	https://www.genecards.org/cgi-bin/carddisp.pl?gene=YWHAE
PRKCE	Protein Kinase C Epsilon	Protein Coding	48	GC02P045651	4.86661	https://www.genecards.org/cgi-bin/carddisp.pl?gene=PRKCE
PTH	Parathyroid Hormone	Protein Coding	45	GC11M013492	4.86334	https://www.genecards.org/cgi-bin/carddisp.pl?gene=PTH
P2RX7	Purinergic Receptor P2X 7	Protein Coding	46	GC12P125508	4.86279	https://www.genecards.org/cgi-bin/carddisp.pl?gene=P2RX7
GADD45B	Growth Arrest And DNA Damage Inducible Beta	Protein Coding	36	GC19P002476	4.85478	https://www.genecards.org/cgi-bin/carddisp.pl?gene=GADD45B
PGF	Placental Growth Factor	Protein Coding	42	GC14M074941	4.85426	https://www.genecards.org/cgi-bin/carddisp.pl?gene=PGF
HACL1	2-Hydroxyacyl-CoA Lyase 1	Protein Coding	39	GC03M019744	4.85302	https://www.genecards.org/cgi-bin/carddisp.pl?gene=HACL1
HDAC3	Histone Deacetylase 3	Protein Coding	48	GC05M141583	4.8504	https://www.genecards.org/cgi-bin/carddisp.pl?gene=HDAC3
CPT1C	Carnitine Palmitoyltransferase 1C	Protein Coding	42	GC19P049690	4.85001	https://www.genecards.org/cgi-bin/carddisp.pl?gene=CPT1C
APTX	Aprataxin	Protein Coding	44	GC09M032886	4.84853	https://www.genecards.org/cgi-bin/carddisp.pl?gene=APTX
ERCC1	ERCC Excision Repair 1, Endonuclease Non-Catalytic Subunit	Protein Coding	45	GC19M062024	4.84774	https://www.genecards.org/cgi-bin/carddisp.pl?gene=ERCC1
TPR	Translocated Promoter Region, Nuclear Basket Protein	Protein Coding	42	GC01M186319	4.84668	https://www.genecards.org/cgi-bin/carddisp.pl?gene=TPR
CCNB1	Cyclin B1	Protein Coding	45	GC05P069167	4.84135	https://www.genecards.org/cgi-bin/carddisp.pl?gene=CCNB1
CYP21A2	Cytochrome P450 Family 21 Subfamily A Member 2	Protein Coding	45	GC06P076889	4.8413	https://www.genecards.org/cgi-bin/carddisp.pl?gene=CYP21A2
HSPE1	Heat Shock Protein Family E (Hsp10) Member 1	Protein Coding	40	GC02P197501	4.8399	https://www.genecards.org/cgi-bin/carddisp.pl?gene=HSPE1
GYG1	Glycogenin 1	Protein Coding	44	GC03P148991	4.83847	https://www.genecards.org/cgi-bin/carddisp.pl?gene=GYG1
KHSRP	KH-Type Splicing Regulatory Protein	Protein Coding	41	GC19M006413	4.83828	https://www.genecards.org/cgi-bin/carddisp.pl?gene=KHSRP
MECP2	Methyl-CpG Binding Protein 2	Protein Coding	44	GC0XM154021	4.83712	https://www.genecards.org/cgi-bin/carddisp.pl?gene=MECP2
CHCHD4	Coiled-Coil-Helix-Coiled-Coil-Helix Domain Containing 4	Protein Coding	36	GC03M019708	4.83529	https://www.genecards.org/cgi-bin/carddisp.pl?gene=CHCHD4
SMPD3	Sphingomyelin Phosphodiesterase 3	Protein Coding	40	GC16M068358	4.83499	https://www.genecards.org/cgi-bin/carddisp.pl?gene=SMPD3
TPT1	Tumor Protein, Translationally-Controlled 1	Protein Coding	45	GC13M045333	4.83403	https://www.genecards.org/cgi-bin/carddisp.pl?gene=TPT1
FOSB	FosB Proto-Oncogene, AP-1 Transcription Factor Subunit	Protein Coding	41	GC19P045467	4.83309	https://www.genecards.org/cgi-bin/carddisp.pl?gene=FOSB
UGT1A	UDP Glucuronosyltransferase Family 1 Member A Complex Locus	Uncategorized	11	GC02P233592	4.83295	https://www.genecards.org/cgi-bin/carddisp.pl?gene=UGT1A
KLHL41	Kelch Like Family Member 41	Protein Coding	36	GC02P169509	4.83063	https://www.genecards.org/cgi-bin/carddisp.pl?gene=KLHL41
PCSK9	Proprotein Convertase Subtilisin/Kexin Type 9	Protein Coding	49	GC01P055039	4.82262	https://www.genecards.org/cgi-bin/carddisp.pl?gene=PCSK9
SQOR	Sulfide Quinone Oxidoreductase	Protein Coding	29	GC15P045632	4.82142	https://www.genecards.org/cgi-bin/carddisp.pl?gene=SQOR
MAF	MAF BZIP Transcription Factor	Protein Coding	45	GC16M079204	4.82109	https://www.genecards.org/cgi-bin/carddisp.pl?gene=MAF
MMP14	Matrix Metallopeptidase 14	Protein Coding	50	GC14P030861	4.82095	https://www.genecards.org/cgi-bin/carddisp.pl?gene=MMP14
CTSG	Cathepsin G	Protein Coding	45	GC14M024573	4.81626	https://www.genecards.org/cgi-bin/carddisp.pl?gene=CTSG
MIR29B1	MicroRNA 29b-1	RNA Gene	21	GC07M130877	4.81594	https://www.genecards.org/cgi-bin/carddisp.pl?gene=MIR29B1
KLRK1	Killer Cell Lectin Like Receptor K1	Protein Coding	40	GC12M019788	4.81507	https://www.genecards.org/cgi-bin/carddisp.pl?gene=KLRK1
MAP1LC3A	Microtubule Associated Protein 1 Light Chain 3 Alpha	Protein Coding	41	GC20P034546	4.81314	https://www.genecards.org/cgi-bin/carddisp.pl?gene=MAP1LC3A
STAT5B	Signal Transducer And Activator Of Transcription 5B	Protein Coding	48	GC17M042199	4.81145	https://www.genecards.org/cgi-bin/carddisp.pl?gene=STAT5B
ECI1	Enoyl-CoA Delta Isomerase 1	Protein Coding	37	GC16M002239	4.81071	https://www.genecards.org/cgi-bin/carddisp.pl?gene=ECI1
ACSL4	Acyl-CoA Synthetase Long Chain Family Member 4	Protein Coding	44	GC0XM109624	4.80886	https://www.genecards.org/cgi-bin/carddisp.pl?gene=ACSL4
CYB5B	Cytochrome B5 Type B	Protein Coding	41	GC16P069450	4.80844	https://www.genecards.org/cgi-bin/carddisp.pl?gene=CYB5B
TMED4	Transmembrane P24 Trafficking Protein 4	Protein Coding	35	GC07M044577	4.80838	https://www.genecards.org/cgi-bin/carddisp.pl?gene=TMED4
PNOC	Prepronociceptin	Protein Coding	38	GC08P028316	4.80623	https://www.genecards.org/cgi-bin/carddisp.pl?gene=PNOC
GRP	Gastrin Releasing Peptide	Protein Coding	40	GC18P059220	4.80378	https://www.genecards.org/cgi-bin/carddisp.pl?gene=GRP
CDK6	Cyclin Dependent Kinase 6	Protein Coding	52	GC07M092604	4.80339	https://www.genecards.org/cgi-bin/carddisp.pl?gene=CDK6
IL23A	Interleukin 23 Subunit Alpha	Protein Coding	37	GC12P057101	4.80005	https://www.genecards.org/cgi-bin/carddisp.pl?gene=IL23A
DBT	Dihydrolipoamide Branched Chain Transacylase E2	Protein Coding	42	GC01M100186	4.7974	https://www.genecards.org/cgi-bin/carddisp.pl?gene=DBT
ACSF3	Acyl-CoA Synthetase Family Member 3	Protein Coding	42	GC16P089088	4.79635	https://www.genecards.org/cgi-bin/carddisp.pl?gene=ACSF3
ATG7	Autophagy Related 7	Protein Coding	42	GC03P012072	4.79542	https://www.genecards.org/cgi-bin/carddisp.pl?gene=ATG7
TYRP1	Tyrosinase Related Protein 1	Protein Coding	46	GC09P012683	4.79452	https://www.genecards.org/cgi-bin/carddisp.pl?gene=TYRP1
MT2A	Metallothionein 2A	Protein Coding	42	GC16P056939	4.78942	https://www.genecards.org/cgi-bin/carddisp.pl?gene=MT2A
FKRP	Fukutin Related Protein	Protein Coding	40	GC19P046746	4.78831	https://www.genecards.org/cgi-bin/carddisp.pl?gene=FKRP
PCCB	Propionyl-CoA Carboxylase Subunit Beta	Protein Coding	46	GC03P136250	4.78809	https://www.genecards.org/cgi-bin/carddisp.pl?gene=PCCB
CFL1	Cofilin 1	Protein Coding	45	GC11M065823	4.78438	https://www.genecards.org/cgi-bin/carddisp.pl?gene=CFL1
CA3	Carbonic Anhydrase 3	Protein Coding	41	GC08P085373	4.78274	https://www.genecards.org/cgi-bin/carddisp.pl?gene=CA3
MAP3K15	Mitogen-Activated Protein Kinase Kinase Kinase 15	Protein Coding	36	GC0XM019360	4.78161	https://www.genecards.org/cgi-bin/carddisp.pl?gene=MAP3K15
EGLN1	Egl-9 Family Hypoxia Inducible Factor 1	Protein Coding	48	GC01M231363	4.78066	https://www.genecards.org/cgi-bin/carddisp.pl?gene=EGLN1
MAP2	Microtubule Associated Protein 2	Protein Coding	43	GC02P209424	4.77839	https://www.genecards.org/cgi-bin/carddisp.pl?gene=MAP2
DVL2	Dishevelled Segment Polarity Protein 2	Protein Coding	45	GC17M007225	4.77784	https://www.genecards.org/cgi-bin/carddisp.pl?gene=DVL2
GCG	Glucagon	Protein Coding	41	GC02M162142	4.77748	https://www.genecards.org/cgi-bin/carddisp.pl?gene=GCG
KRT5	Keratin 5	Protein Coding	46	GC12M052514	4.77258	https://www.genecards.org/cgi-bin/carddisp.pl?gene=KRT5
IL2RB	Interleukin 2 Receptor Subunit Beta	Protein Coding	48	GC22M037125	4.77125	https://www.genecards.org/cgi-bin/carddisp.pl?gene=IL2RB
ABHD5	Abhydrolase Domain Containing 5, Lysophosphatidic Acid Acyltransferase	Protein Coding	44	GC03P043707	4.76706	https://www.genecards.org/cgi-bin/carddisp.pl?gene=ABHD5
SERPINH1	Serpin Family H Member 1	Protein Coding	45	GC11P075562	4.76354	https://www.genecards.org/cgi-bin/carddisp.pl?gene=SERPINH1
NTS	Neurotensin	Protein Coding	40	GC12P085876	4.75906	https://www.genecards.org/cgi-bin/carddisp.pl?gene=NTS
LRP1	LDL Receptor Related Protein 1	Protein Coding	48	GC12P057128	4.75856	https://www.genecards.org/cgi-bin/carddisp.pl?gene=LRP1
TKFC	Triokinase And FMN Cyclase	Protein Coding	39	GC11P061334	4.75736	https://www.genecards.org/cgi-bin/carddisp.pl?gene=TKFC
GAD1	Glutamate Decarboxylase 1	Protein Coding	49	GC02P170813	4.75668	https://www.genecards.org/cgi-bin/carddisp.pl?gene=GAD1
F7	Coagulation Factor VII	Protein Coding	47	GC13P113105	4.75309	https://www.genecards.org/cgi-bin/carddisp.pl?gene=F7
COG2	Component Of Oligomeric Golgi Complex 2	Protein Coding	41	GC01P230642	4.75278	https://www.genecards.org/cgi-bin/carddisp.pl?gene=COG2
MIR17	MicroRNA 17	RNA Gene	21	GC13P091350	4.7526	https://www.genecards.org/cgi-bin/carddisp.pl?gene=MIR17
PF4	Platelet Factor 4	Protein Coding	40	GC04M073980	4.7494	https://www.genecards.org/cgi-bin/carddisp.pl?gene=PF4
H4-16	H4 Histone 16	Protein Coding	31	GC12M019858	4.74556	https://www.genecards.org/cgi-bin/carddisp.pl?gene=H4-16
UQCRC1	Ubiquinol-Cytochrome C Reductase Core Protein 1	Protein Coding	42	GC03M048598	4.7428	https://www.genecards.org/cgi-bin/carddisp.pl?gene=UQCRC1
LOC107303340	3p25 Von Hippel-Lindau Tumor Suppressor, E3 Ubiquitin Protein Ligase Alu-Mediated Recombination Region	Biological Region	2	GC03P012060	4.74228	https://www.genecards.org/cgi-bin/carddisp.pl?gene=LOC107303340
DLAT	Dihydrolipoamide S-Acetyltransferase	Protein Coding	45	GC11P112026	4.74199	https://www.genecards.org/cgi-bin/carddisp.pl?gene=DLAT
LIF	LIF Interleukin 6 Family Cytokine	Protein Coding	41	GC22M030240	4.74118	https://www.genecards.org/cgi-bin/carddisp.pl?gene=LIF
DAO	D-Amino Acid Oxidase	Protein Coding	44	GC12P108859	4.73876	https://www.genecards.org/cgi-bin/carddisp.pl?gene=DAO
SLC12A1	Solute Carrier Family 12 Member 1	Protein Coding	47	GC15P048191	4.73136	https://www.genecards.org/cgi-bin/carddisp.pl?gene=SLC12A1
EZR	Ezrin	Protein Coding	44	GC06M158765	4.73073	https://www.genecards.org/cgi-bin/carddisp.pl?gene=EZR
ENO3	Enolase 3	Protein Coding	47	GC17P004948	4.72951	https://www.genecards.org/cgi-bin/carddisp.pl?gene=ENO3
GJB2	Gap Junction Protein Beta 2	Protein Coding	46	GC13M020187	4.72649	https://www.genecards.org/cgi-bin/carddisp.pl?gene=GJB2
ATXN2	Ataxin 2	Protein Coding	42	GC12M111443	4.72642	https://www.genecards.org/cgi-bin/carddisp.pl?gene=ATXN2
TALDO1	Transaldolase 1	Protein Coding	46	GC11P001551	4.72574	https://www.genecards.org/cgi-bin/carddisp.pl?gene=TALDO1
MYH11	Myosin Heavy Chain 11	Protein Coding	45	GC16M015704	4.72534	https://www.genecards.org/cgi-bin/carddisp.pl?gene=MYH11
EDF1	Endothelial Differentiation Related Factor 1	Protein Coding	37	GC09M136862	4.71841	https://www.genecards.org/cgi-bin/carddisp.pl?gene=EDF1
VPS13B	Vacuolar Protein Sorting 13 Homolog B	Protein Coding	40	GC08P099011	4.71722	https://www.genecards.org/cgi-bin/carddisp.pl?gene=VPS13B
CSF3	Colony Stimulating Factor 3	Protein Coding	40	GC17P040015	4.71342	https://www.genecards.org/cgi-bin/carddisp.pl?gene=CSF3
ACAT1	Acetyl-CoA Acetyltransferase 1	Protein Coding	48	GC11P108121	4.71268	https://www.genecards.org/cgi-bin/carddisp.pl?gene=ACAT1
UGT1A9	UDP Glucuronosyltransferase Family 1 Member A9	Protein Coding	45	GC02P233671	4.71145	https://www.genecards.org/cgi-bin/carddisp.pl?gene=UGT1A9
CNR2	Cannabinoid Receptor 2	Protein Coding	45	GC01M023870	4.71035	https://www.genecards.org/cgi-bin/carddisp.pl?gene=CNR2
NDUFB11	NADH:Ubiquinone Oxidoreductase Subunit B11	Protein Coding	39	GC0XM047142	4.70953	https://www.genecards.org/cgi-bin/carddisp.pl?gene=NDUFB11
NDUFAF4	NADH:Ubiquinone Oxidoreductase Complex Assembly Factor 4	Protein Coding	42	GC06M096889	4.70231	https://www.genecards.org/cgi-bin/carddisp.pl?gene=NDUFAF4
CD80	CD80 Molecule	Protein Coding	41	GC03M119524	4.70064	https://www.genecards.org/cgi-bin/carddisp.pl?gene=CD80
CLN3	CLN3 Lysosomal/Endosomal Transmembrane Protein, Battenin	Protein Coding	43	GC16M028466	4.69861	https://www.genecards.org/cgi-bin/carddisp.pl?gene=CLN3
MMP7	Matrix Metallopeptidase 7	Protein Coding	47	GC11M102425	4.69287	https://www.genecards.org/cgi-bin/carddisp.pl?gene=MMP7
NKX2-1	NK2 Homeobox 1	Protein Coding	45	GC14M036516	4.68995	https://www.genecards.org/cgi-bin/carddisp.pl?gene=NKX2-1
SLC39A14	Solute Carrier Family 39 Member 14	Protein Coding	43	GC08P022367	4.68898	https://www.genecards.org/cgi-bin/carddisp.pl?gene=SLC39A14
DHDH	Dihydrodiol Dehydrogenase	Protein Coding	36	GC19P052268	4.68589	https://www.genecards.org/cgi-bin/carddisp.pl?gene=DHDH
DDX6	DEAD-Box Helicase 6	Protein Coding	45	GC11M118748	4.68424	https://www.genecards.org/cgi-bin/carddisp.pl?gene=DDX6
CDH1	Cadherin 1	Protein Coding	49	GC16P068737	4.6835	https://www.genecards.org/cgi-bin/carddisp.pl?gene=CDH1
SLC23A2	Solute Carrier Family 23 Member 2	Protein Coding	42	GC20M004852	4.67819	https://www.genecards.org/cgi-bin/carddisp.pl?gene=SLC23A2
FTMT	Ferritin Mitochondrial	Protein Coding	37	GC05P121851	4.67395	https://www.genecards.org/cgi-bin/carddisp.pl?gene=FTMT
ACTC1	Actin Alpha Cardiac Muscle 1	Protein Coding	42	GC15M034790	4.67311	https://www.genecards.org/cgi-bin/carddisp.pl?gene=ACTC1
PTGER2	Prostaglandin E Receptor 2	Protein Coding	48	GC14P052314	4.66494	https://www.genecards.org/cgi-bin/carddisp.pl?gene=PTGER2
NEB	Nebulin	Protein Coding	41	GC02M151485	4.66316	https://www.genecards.org/cgi-bin/carddisp.pl?gene=NEB
RPL18	Ribosomal Protein L18	Protein Coding	44	GC19M048615	4.65917	https://www.genecards.org/cgi-bin/carddisp.pl?gene=RPL18
MAX	MYC Associated Factor X	Protein Coding	45	GC14M065073	4.65778	https://www.genecards.org/cgi-bin/carddisp.pl?gene=MAX
GRIN2B	Glutamate Ionotropic Receptor NMDA Type Subunit 2B	Protein Coding	50	GC12M013437	4.6523	https://www.genecards.org/cgi-bin/carddisp.pl?gene=GRIN2B
PDGFRB	Platelet Derived Growth Factor Receptor Beta	Protein Coding	53	GC05M150113	4.65194	https://www.genecards.org/cgi-bin/carddisp.pl?gene=PDGFRB
IL3	Interleukin 3	Protein Coding	42	GC05P132060	4.65049	https://www.genecards.org/cgi-bin/carddisp.pl?gene=IL3
ABCC3	ATP Binding Cassette Subfamily C Member 3	Protein Coding	46	GC17P050634	4.64981	https://www.genecards.org/cgi-bin/carddisp.pl?gene=ABCC3
BCL2A1	BCL2 Related Protein A1	Protein Coding	40	GC15M080585	4.64952	https://www.genecards.org/cgi-bin/carddisp.pl?gene=BCL2A1
SYT2	Synaptotagmin 2	Protein Coding	44	GC01M202559	4.64818	https://www.genecards.org/cgi-bin/carddisp.pl?gene=SYT2
FPR1	Formyl Peptide Receptor 1	Protein Coding	47	GC19M051745	4.64451	https://www.genecards.org/cgi-bin/carddisp.pl?gene=FPR1
SERPINA3	Serpin Family A Member 3	Protein Coding	44	GC14P094612	4.64375	https://www.genecards.org/cgi-bin/carddisp.pl?gene=SERPINA3
NTRK2	Neurotrophic Receptor Tyrosine Kinase 2	Protein Coding	52	GC09P084668	4.63992	https://www.genecards.org/cgi-bin/carddisp.pl?gene=NTRK2
LACC1	Laccase Domain Containing 1	Protein Coding	35	GC13P043879	4.63872	https://www.genecards.org/cgi-bin/carddisp.pl?gene=LACC1
NEIL3	Nei Like DNA Glycosylase 3	Protein Coding	37	GC04P177309	4.63803	https://www.genecards.org/cgi-bin/carddisp.pl?gene=NEIL3
NLRP12	NLR Family Pyrin Domain Containing 12	Protein Coding	43	GC19M053793	4.63643	https://www.genecards.org/cgi-bin/carddisp.pl?gene=NLRP12
FANCI	FA Complementation Group I	Protein Coding	41	GC15P089243	4.63542	https://www.genecards.org/cgi-bin/carddisp.pl?gene=FANCI
GATA4	GATA Binding Protein 4	Protein Coding	48	GC08P011676	4.63254	https://www.genecards.org/cgi-bin/carddisp.pl?gene=GATA4
PI3	Peptidase Inhibitor 3	Protein Coding	38	GC20P045174	4.63228	https://www.genecards.org/cgi-bin/carddisp.pl?gene=PI3
SMUG1	Single-Strand-Selective Monofunctional Uracil-DNA Glycosylase 1	Protein Coding	42	GC12M054121	4.63084	https://www.genecards.org/cgi-bin/carddisp.pl?gene=SMUG1
ATXN2L	Ataxin 2 Like	Protein Coding	38	GC16P039269	4.61827	https://www.genecards.org/cgi-bin/carddisp.pl?gene=ATXN2L
DNAJA1	DnaJ Heat Shock Protein Family (Hsp40) Member A1	Protein Coding	40	GC09P033025	4.61789	https://www.genecards.org/cgi-bin/carddisp.pl?gene=DNAJA1
UTS2	Urotensin 2	Protein Coding	40	GC01M007843	4.61763	https://www.genecards.org/cgi-bin/carddisp.pl?gene=UTS2
PKD1	Polycystin 1, Transient Receptor Potential Channel Interacting	Protein Coding	46	GC16M006281	4.61369	https://www.genecards.org/cgi-bin/carddisp.pl?gene=PKD1
GRN	Granulin Precursor	Protein Coding	46	GC17P044345	4.61102	https://www.genecards.org/cgi-bin/carddisp.pl?gene=GRN
TLDC2	TBC/LysM-Associated Domain Containing 2	Protein Coding	28	GC20P036876	4.60856	https://www.genecards.org/cgi-bin/carddisp.pl?gene=TLDC2
PRMT1	Protein Arginine Methyltransferase 1	Protein Coding	46	GC19P049675	4.60817	https://www.genecards.org/cgi-bin/carddisp.pl?gene=PRMT1
MKI67	Marker Of Proliferation Ki-67	Protein Coding	44	GC10M128096	4.60389	https://www.genecards.org/cgi-bin/carddisp.pl?gene=MKI67
TGFA	Transforming Growth Factor Alpha	Protein Coding	45	GC02M070447	4.60269	https://www.genecards.org/cgi-bin/carddisp.pl?gene=TGFA
CSTB	Cystatin B	Protein Coding	46	GC21M043772	4.5964	https://www.genecards.org/cgi-bin/carddisp.pl?gene=CSTB
ETHE1	ETHE1 Persulfide Dioxygenase	Protein Coding	41	GC19M043506	4.59553	https://www.genecards.org/cgi-bin/carddisp.pl?gene=ETHE1
P2RY2	Purinergic Receptor P2Y2	Protein Coding	45	GC11P073202	4.59407	https://www.genecards.org/cgi-bin/carddisp.pl?gene=P2RY2
NAPRT	Nicotinate Phosphoribosyltransferase	Protein Coding	38	GC08M143574	4.59169	https://www.genecards.org/cgi-bin/carddisp.pl?gene=NAPRT
SLC16A1	Solute Carrier Family 16 Member 1	Protein Coding	47	GC01M112959	4.58764	https://www.genecards.org/cgi-bin/carddisp.pl?gene=SLC16A1
ENG	Endoglin	Protein Coding	46	GC09M127815	4.58482	https://www.genecards.org/cgi-bin/carddisp.pl?gene=ENG
CHCHD10	Coiled-Coil-Helix-Coiled-Coil-Helix Domain Containing 10	Protein Coding	39	GC22M023765	4.58234	https://www.genecards.org/cgi-bin/carddisp.pl?gene=CHCHD10
SIRT4	Sirtuin 4	Protein Coding	39	GC12P120291	4.58065	https://www.genecards.org/cgi-bin/carddisp.pl?gene=SIRT4
UBQLN1	Ubiquilin 1	Protein Coding	41	GC09M083659	4.57104	https://www.genecards.org/cgi-bin/carddisp.pl?gene=UBQLN1
FOXP3	Forkhead Box P3	Protein Coding	46	GC0XM049250	4.5654	https://www.genecards.org/cgi-bin/carddisp.pl?gene=FOXP3
PXDN	Peroxidasin	Protein Coding	44	GC02M001635	4.56494	https://www.genecards.org/cgi-bin/carddisp.pl?gene=PXDN
DDIT4	DNA Damage Inducible Transcript 4	Protein Coding	42	GC10P072273	4.56471	https://www.genecards.org/cgi-bin/carddisp.pl?gene=DDIT4
URM1	Ubiquitin Related Modifier 1	Protein Coding	32	GC09P128371	4.56412	https://www.genecards.org/cgi-bin/carddisp.pl?gene=URM1
RHOD	Ras Homolog Family Member D	Protein Coding	37	GC11P069262	4.56412	https://www.genecards.org/cgi-bin/carddisp.pl?gene=RHOD
IGF2	Insulin Like Growth Factor 2	Protein Coding	48	GC11M002733	4.56061	https://www.genecards.org/cgi-bin/carddisp.pl?gene=IGF2
GAST	Gastrin	Protein Coding	39	GC17P041712	4.5604	https://www.genecards.org/cgi-bin/carddisp.pl?gene=GAST
TIAL1	TIA1 Cytotoxic Granule Associated RNA Binding Protein Like 1	Protein Coding	40	GC10M119571	4.55903	https://www.genecards.org/cgi-bin/carddisp.pl?gene=TIAL1
CYP51A1	Cytochrome P450 Family 51 Subfamily A Member 1	Protein Coding	44	GC07M092112	4.55713	https://www.genecards.org/cgi-bin/carddisp.pl?gene=CYP51A1
CCAR2	Cell Cycle And Apoptosis Regulator 2	Protein Coding	37	GC08P022604	4.55661	https://www.genecards.org/cgi-bin/carddisp.pl?gene=CCAR2
CD163	CD163 Molecule	Protein Coding	43	GC12M007646	4.55472	https://www.genecards.org/cgi-bin/carddisp.pl?gene=CD163
APEH	Acylaminoacyl-Peptide Hydrolase	Protein Coding	40	GC03P049673	4.552	https://www.genecards.org/cgi-bin/carddisp.pl?gene=APEH
CHRM2	Cholinergic Receptor Muscarinic 2	Protein Coding	48	GC07P136868	4.55127	https://www.genecards.org/cgi-bin/carddisp.pl?gene=CHRM2
CYP27B1	Cytochrome P450 Family 27 Subfamily B Member 1	Protein Coding	47	GC12M057757	4.55091	https://www.genecards.org/cgi-bin/carddisp.pl?gene=CYP27B1
SOCS1	Suppressor Of Cytokine Signaling 1	Protein Coding	43	GC16M011783	4.54583	https://www.genecards.org/cgi-bin/carddisp.pl?gene=SOCS1
DHX9	DExH-Box Helicase 9	Protein Coding	41	GC01P182839	4.54107	https://www.genecards.org/cgi-bin/carddisp.pl?gene=DHX9
UBAP2L	Ubiquitin Associated Protein 2 Like	Protein Coding	36	GC01P154219	4.53795	https://www.genecards.org/cgi-bin/carddisp.pl?gene=UBAP2L
HSD11B1	Hydroxysteroid 11-Beta Dehydrogenase 1	Protein Coding	49	GC01P209686	4.53722	https://www.genecards.org/cgi-bin/carddisp.pl?gene=HSD11B1
PDPK1	3-Phosphoinositide Dependent Protein Kinase 1	Protein Coding	48	GC16P002537	4.53518	https://www.genecards.org/cgi-bin/carddisp.pl?gene=PDPK1
SCO2	Synthesis Of Cytochrome C Oxidase 2	Protein Coding	44	GC22M050523	4.53424	https://www.genecards.org/cgi-bin/carddisp.pl?gene=SCO2
TMPO	Thymopoietin	Protein Coding	45	GC12P098515	4.5303	https://www.genecards.org/cgi-bin/carddisp.pl?gene=TMPO
PDE2A	Phosphodiesterase 2A	Protein Coding	46	GC11M072576	4.53011	https://www.genecards.org/cgi-bin/carddisp.pl?gene=PDE2A
IMMT	Inner Membrane Mitochondrial Protein	Protein Coding	40	GC02M086144	4.52763	https://www.genecards.org/cgi-bin/carddisp.pl?gene=IMMT
LOXL4	Lysyl Oxidase Like 4	Protein Coding	43	GC10M098247	4.51493	https://www.genecards.org/cgi-bin/carddisp.pl?gene=LOXL4
GSTA3	Glutathione S-Transferase Alpha 3	Protein Coding	43	GC06M052896	4.51453	https://www.genecards.org/cgi-bin/carddisp.pl?gene=GSTA3
FBXL4	F-Box And Leucine Rich Repeat Protein 4	Protein Coding	39	GC06M098868	4.51393	https://www.genecards.org/cgi-bin/carddisp.pl?gene=FBXL4
ATG5	Autophagy Related 5	Protein Coding	43	GC06M106045	4.51254	https://www.genecards.org/cgi-bin/carddisp.pl?gene=ATG5
TRIM21	Tripartite Motif Containing 21	Protein Coding	41	GC11M004384	4.51226	https://www.genecards.org/cgi-bin/carddisp.pl?gene=TRIM21
FKBP1A	FKBP Prolyl Isomerase 1A	Protein Coding	45	GC20M001369	4.50511	https://www.genecards.org/cgi-bin/carddisp.pl?gene=FKBP1A
PVALB	Parvalbumin	Protein Coding	39	GC22M036800	4.50373	https://www.genecards.org/cgi-bin/carddisp.pl?gene=PVALB
GLS2	Glutaminase 2	Protein Coding	41	GC12M056470	4.50317	https://www.genecards.org/cgi-bin/carddisp.pl?gene=GLS2
NUP153	Nucleoporin 153	Protein Coding	40	GC06M017615	4.5024	https://www.genecards.org/cgi-bin/carddisp.pl?gene=NUP153
PAOX	Polyamine Oxidase	Protein Coding	40	GC10P133379	4.502	https://www.genecards.org/cgi-bin/carddisp.pl?gene=PAOX
POLB	DNA Polymerase Beta	Protein Coding	45	GC08P042338	4.5014	https://www.genecards.org/cgi-bin/carddisp.pl?gene=POLB
AQP2	Aquaporin 2	Protein Coding	46	GC12P049950	4.49995	https://www.genecards.org/cgi-bin/carddisp.pl?gene=AQP2
CPS1	Carbamoyl-Phosphate Synthase 1	Protein Coding	47	GC02P210477	4.49764	https://www.genecards.org/cgi-bin/carddisp.pl?gene=CPS1
DNAJC10	DnaJ Heat Shock Protein Family (Hsp40) Member C10	Protein Coding	37	GC02P182716	4.49729	https://www.genecards.org/cgi-bin/carddisp.pl?gene=DNAJC10
CTLA4	Cytotoxic T-Lymphocyte Associated Protein 4	Protein Coding	44	GC02P203867	4.4971	https://www.genecards.org/cgi-bin/carddisp.pl?gene=CTLA4
APLN	Apelin	Protein Coding	37	GC0XM129645	4.4952	https://www.genecards.org/cgi-bin/carddisp.pl?gene=APLN
PFKFB3	6-Phosphofructo-2-Kinase/Fructose-2,6-Biphosphatase 3	Protein Coding	44	GC10P006144	4.49338	https://www.genecards.org/cgi-bin/carddisp.pl?gene=PFKFB3
DCN	Decorin	Protein Coding	47	GC12M091140	4.49138	https://www.genecards.org/cgi-bin/carddisp.pl?gene=DCN
PCCA	Propionyl-CoA Carboxylase Subunit Alpha	Protein Coding	46	GC13P100089	4.49077	https://www.genecards.org/cgi-bin/carddisp.pl?gene=PCCA
PTPN2	Protein Tyrosine Phosphatase Non-Receptor Type 2	Protein Coding	45	GC18M023298	4.48916	https://www.genecards.org/cgi-bin/carddisp.pl?gene=PTPN2
TIMMDC1	Translocase Of Inner Mitochondrial Membrane Domain Containing 1	Protein Coding	37	GC03P119498	4.48838	https://www.genecards.org/cgi-bin/carddisp.pl?gene=TIMMDC1
GADD45G	Growth Arrest And DNA Damage Inducible Gamma	Protein Coding	38	GC09P089605	4.48701	https://www.genecards.org/cgi-bin/carddisp.pl?gene=GADD45G
SLC11A2	Solute Carrier Family 11 Member 2	Protein Coding	47	GC12M050952	4.47892	https://www.genecards.org/cgi-bin/carddisp.pl?gene=SLC11A2
ASPH	Aspartate Beta-Hydroxylase	Protein Coding	42	GC08M061500	4.47692	https://www.genecards.org/cgi-bin/carddisp.pl?gene=ASPH
S100A1	S100 Calcium Binding Protein A1	Protein Coding	40	GC01P153627	4.47657	https://www.genecards.org/cgi-bin/carddisp.pl?gene=S100A1
LIMCH1	LIM And Calponin Homology Domains 1	Protein Coding	36	GC04P041362	4.47613	https://www.genecards.org/cgi-bin/carddisp.pl?gene=LIMCH1
STAT5A	Signal Transducer And Activator Of Transcription 5A	Protein Coding	46	GC17P042287	4.47422	https://www.genecards.org/cgi-bin/carddisp.pl?gene=STAT5A
SULT1A3	Sulfotransferase Family 1A Member 3	Protein Coding	38	GC16P030199	4.47363	https://www.genecards.org/cgi-bin/carddisp.pl?gene=SULT1A3
IGFBP1	Insulin Like Growth Factor Binding Protein 1	Protein Coding	42	GC07P047504	4.47353	https://www.genecards.org/cgi-bin/carddisp.pl?gene=IGFBP1
CD86	CD86 Molecule	Protein Coding	42	GC03P122055	4.46982	https://www.genecards.org/cgi-bin/carddisp.pl?gene=CD86
RPA2	Replication Protein A2	Protein Coding	43	GC01M027904	4.46891	https://www.genecards.org/cgi-bin/carddisp.pl?gene=RPA2
PSMC4	Proteasome 26S Subunit, ATPase 4	Protein Coding	41	GC19P051655	4.46788	https://www.genecards.org/cgi-bin/carddisp.pl?gene=PSMC4
ATF1	Activating Transcription Factor 1	Protein Coding	44	GC12P050763	4.46548	https://www.genecards.org/cgi-bin/carddisp.pl?gene=ATF1
EIF2B1	Eukaryotic Translation Initiation Factor 2B Subunit Alpha	Protein Coding	43	GC12M123620	4.46544	https://www.genecards.org/cgi-bin/carddisp.pl?gene=EIF2B1
PAK2	P21 (RAC1) Activated Kinase 2	Protein Coding	45	GC03P196739	4.46154	https://www.genecards.org/cgi-bin/carddisp.pl?gene=PAK2
PRRC2C	Proline Rich Coiled-Coil 2C	Protein Coding	33	GC01P171486	4.46071	https://www.genecards.org/cgi-bin/carddisp.pl?gene=PRRC2C
ACAD10	Acyl-CoA Dehydrogenase Family Member 10	Protein Coding	38	GC12P111686	4.46024	https://www.genecards.org/cgi-bin/carddisp.pl?gene=ACAD10
NR1H3	Nuclear Receptor Subfamily 1 Group H Member 3	Protein Coding	46	GC11P047248	4.45614	https://www.genecards.org/cgi-bin/carddisp.pl?gene=NR1H3
ACOT8	Acyl-CoA Thioesterase 8	Protein Coding	37	GC20M045841	4.45542	https://www.genecards.org/cgi-bin/carddisp.pl?gene=ACOT8
YTHDF3	YTH N6-Methyladenosine RNA Binding Protein 3	Protein Coding	37	GC08P063168	4.45136	https://www.genecards.org/cgi-bin/carddisp.pl?gene=YTHDF3
DNM3	Dynamin 3	Protein Coding	43	GC01P171842	4.45054	https://www.genecards.org/cgi-bin/carddisp.pl?gene=DNM3
DRD4	Dopamine Receptor D4	Protein Coding	46	GC11P001544	4.45032	https://www.genecards.org/cgi-bin/carddisp.pl?gene=DRD4
DMGDH	Dimethylglycine Dehydrogenase	Protein Coding	42	GC05M078997	4.45013	https://www.genecards.org/cgi-bin/carddisp.pl?gene=DMGDH
HTR3A	5-Hydroxytryptamine Receptor 3A	Protein Coding	46	GC11P113974	4.44812	https://www.genecards.org/cgi-bin/carddisp.pl?gene=HTR3A
HSCB	HscB Mitochondrial Iron-Sulfur Cluster Cochaperone	Protein Coding	36	GC22P033666	4.44731	https://www.genecards.org/cgi-bin/carddisp.pl?gene=HSCB
GJA4	Gap Junction Protein Alpha 4	Protein Coding	44	GC01P034792	4.4466	https://www.genecards.org/cgi-bin/carddisp.pl?gene=GJA4
NDUFS5	NADH:Ubiquinone Oxidoreductase Subunit S5	Protein Coding	41	GC01P039026	4.44546	https://www.genecards.org/cgi-bin/carddisp.pl?gene=NDUFS5
PLIN5	Perilipin 5	Protein Coding	32	GC19M004522	4.44527	https://www.genecards.org/cgi-bin/carddisp.pl?gene=PLIN5
TMEM126B	Transmembrane Protein 126B	Protein Coding	38	GC11P085628	4.44327	https://www.genecards.org/cgi-bin/carddisp.pl?gene=TMEM126B
FGFR1	Fibroblast Growth Factor Receptor 1	Protein Coding	53	GC08M038400	4.44323	https://www.genecards.org/cgi-bin/carddisp.pl?gene=FGFR1
HAMP	Hepcidin Antimicrobial Peptide	Protein Coding	44	GC19P051384	4.44317	https://www.genecards.org/cgi-bin/carddisp.pl?gene=HAMP
CHD6	Chromodomain Helicase DNA Binding Protein 6	Protein Coding	38	GC20M041402	4.44211	https://www.genecards.org/cgi-bin/carddisp.pl?gene=CHD6
HIPK2	Homeodomain Interacting Protein Kinase 2	Protein Coding	44	GC07M139561	4.44098	https://www.genecards.org/cgi-bin/carddisp.pl?gene=HIPK2
UGT1A10	UDP Glucuronosyltransferase Family 1 Member A10	Protein Coding	42	GC02P233636	4.43935	https://www.genecards.org/cgi-bin/carddisp.pl?gene=UGT1A10
SLC18A2	Solute Carrier Family 18 Member A2	Protein Coding	46	GC10P117241	4.43751	https://www.genecards.org/cgi-bin/carddisp.pl?gene=SLC18A2
HDAC6	Histone Deacetylase 6	Protein Coding	51	GC0XP048801	4.43657	https://www.genecards.org/cgi-bin/carddisp.pl?gene=HDAC6
TPH2	Tryptophan Hydroxylase 2	Protein Coding	46	GC12P071938	4.43566	https://www.genecards.org/cgi-bin/carddisp.pl?gene=TPH2
DHX36	DEAH-Box Helicase 36	Protein Coding	38	GC03M154272	4.43251	https://www.genecards.org/cgi-bin/carddisp.pl?gene=DHX36
GSTA5	Glutathione S-Transferase Alpha 5	Protein Coding	37	GC06M052831	4.42771	https://www.genecards.org/cgi-bin/carddisp.pl?gene=GSTA5
SPAG5	Sperm Associated Antigen 5	Protein Coding	37	GC17M028577	4.42764	https://www.genecards.org/cgi-bin/carddisp.pl?gene=SPAG5
CSN1S1	Casein Alpha S1	Protein Coding	35	GC04P069932	4.42554	https://www.genecards.org/cgi-bin/carddisp.pl?gene=CSN1S1
KDM1A	Lysine Demethylase 1A	Protein Coding	46	GC01P023019	4.42526	https://www.genecards.org/cgi-bin/carddisp.pl?gene=KDM1A
TAB2	TGF-Beta Activated Kinase 1 (MAP3K7) Binding Protein 2	Protein Coding	48	GC06P149218	4.42516	https://www.genecards.org/cgi-bin/carddisp.pl?gene=TAB2
WT1	WT1 Transcription Factor	Protein Coding	48	GC11M032365	4.42501	https://www.genecards.org/cgi-bin/carddisp.pl?gene=WT1
SERPING1	Serpin Family G Member 1	Protein Coding	46	GC11P057597	4.42066	https://www.genecards.org/cgi-bin/carddisp.pl?gene=SERPING1
SREBF2	Sterol Regulatory Element Binding Transcription Factor 2	Protein Coding	42	GC22P041833	4.41717	https://www.genecards.org/cgi-bin/carddisp.pl?gene=SREBF2
TSC1	TSC Complex Subunit 1	Protein Coding	47	GC09M132891	4.41541	https://www.genecards.org/cgi-bin/carddisp.pl?gene=TSC1
LMNB1	Lamin B1	Protein Coding	46	GC05P126776	4.41306	https://www.genecards.org/cgi-bin/carddisp.pl?gene=LMNB1
ALDH7A1	Aldehyde Dehydrogenase 7 Family Member A1	Protein Coding	47	GC05M126541	4.41163	https://www.genecards.org/cgi-bin/carddisp.pl?gene=ALDH7A1
CD63	CD63 Molecule	Protein Coding	41	GC12M055725	4.40989	https://www.genecards.org/cgi-bin/carddisp.pl?gene=CD63
CYP4V2	Cytochrome P450 Family 4 Subfamily V Member 2	Protein Coding	42	GC04P186191	4.40922	https://www.genecards.org/cgi-bin/carddisp.pl?gene=CYP4V2
SLC6A2	Solute Carrier Family 6 Member 2	Protein Coding	48	GC16P055656	4.4035	https://www.genecards.org/cgi-bin/carddisp.pl?gene=SLC6A2
H2BC21	H2B Clustered Histone 21	Protein Coding	32	GC01M151383	4.40326	https://www.genecards.org/cgi-bin/carddisp.pl?gene=H2BC21
CD79A	CD79a Molecule	Protein Coding	46	GC19P041877	4.40283	https://www.genecards.org/cgi-bin/carddisp.pl?gene=CD79A
ADIPOR2	Adiponectin Receptor 2	Protein Coding	42	GC12P001670	4.40168	https://www.genecards.org/cgi-bin/carddisp.pl?gene=ADIPOR2
EGLN2	Egl-9 Family Hypoxia Inducible Factor 2	Protein Coding	44	GC19P051782	4.40017	https://www.genecards.org/cgi-bin/carddisp.pl?gene=EGLN2
JPH2	Junctophilin 2	Protein Coding	40	GC20M044111	4.39676	https://www.genecards.org/cgi-bin/carddisp.pl?gene=JPH2
LOC107133510	Origin Of Replication At HBB	Biological Region	2	GC11P005222	4.39673	https://www.genecards.org/cgi-bin/carddisp.pl?gene=LOC107133510
FGFR2	Fibroblast Growth Factor Receptor 2	Protein Coding	53	GC10M121478	4.39292	https://www.genecards.org/cgi-bin/carddisp.pl?gene=FGFR2
GRM5	Glutamate Metabotropic Receptor 5	Protein Coding	47	GC11M088504	4.39192	https://www.genecards.org/cgi-bin/carddisp.pl?gene=GRM5
DERL2	Derlin 2	Protein Coding	37	GC17M005471	4.39092	https://www.genecards.org/cgi-bin/carddisp.pl?gene=DERL2
USP10	Ubiquitin Specific Peptidase 10	Protein Coding	43	GC16P084702	4.38887	https://www.genecards.org/cgi-bin/carddisp.pl?gene=USP10
MGMT	O-6-Methylguanine-DNA Methyltransferase	Protein Coding	49	GC10P129467	4.38717	https://www.genecards.org/cgi-bin/carddisp.pl?gene=MGMT
SLC25A24	Solute Carrier Family 25 Member 24	Protein Coding	43	GC01M108134	4.38698	https://www.genecards.org/cgi-bin/carddisp.pl?gene=SLC25A24
STIM1	Stromal Interaction Molecule 1	Protein Coding	48	GC11P003855	4.38629	https://www.genecards.org/cgi-bin/carddisp.pl?gene=STIM1
AGPS	Alkylglycerone Phosphate Synthase	Protein Coding	42	GC02P177392	4.38608	https://www.genecards.org/cgi-bin/carddisp.pl?gene=AGPS
IDH3A	Isocitrate Dehydrogenase (NAD(+)) 3 Catalytic Subunit Alpha	Protein Coding	45	GC15P078131	4.38551	https://www.genecards.org/cgi-bin/carddisp.pl?gene=IDH3A
ADH1A	Alcohol Dehydrogenase 1A (Class I), Alpha Polypeptide	Protein Coding	42	GC04M099276	4.37876	https://www.genecards.org/cgi-bin/carddisp.pl?gene=ADH1A
IL33	Interleukin 33	Protein Coding	38	GC09P006350	4.37773	https://www.genecards.org/cgi-bin/carddisp.pl?gene=IL33
CX3CR1	C-X3-C Motif Chemokine Receptor 1	Protein Coding	43	GC03M039279	4.37607	https://www.genecards.org/cgi-bin/carddisp.pl?gene=CX3CR1
RYR3	Ryanodine Receptor 3	Protein Coding	41	GC15P033310	4.37522	https://www.genecards.org/cgi-bin/carddisp.pl?gene=RYR3
TPI1	Triosephosphate Isomerase 1	Protein Coding	46	GC12P018562	4.37305	https://www.genecards.org/cgi-bin/carddisp.pl?gene=TPI1
ACSL3	Acyl-CoA Synthetase Long Chain Family Member 3	Protein Coding	40	GC02P222860	4.37305	https://www.genecards.org/cgi-bin/carddisp.pl?gene=ACSL3
TANGO2	Transport And Golgi Organization 2 Homolog	Protein Coding	34	GC22P020017	4.37144	https://www.genecards.org/cgi-bin/carddisp.pl?gene=TANGO2
CST3	Cystatin C	Protein Coding	44	GC20M023646	4.37105	https://www.genecards.org/cgi-bin/carddisp.pl?gene=CST3
H2AC18	H2A Clustered Histone 18	Protein Coding	26	GC01M151368	4.37065	https://www.genecards.org/cgi-bin/carddisp.pl?gene=H2AC18
WFS1	Wolframin ER Transmembrane Glycoprotein	Protein Coding	45	GC04P006260	4.37037	https://www.genecards.org/cgi-bin/carddisp.pl?gene=WFS1
MAFF	MAF BZIP Transcription Factor F	Protein Coding	40	GC22P038200	4.36995	https://www.genecards.org/cgi-bin/carddisp.pl?gene=MAFF
TRPC3	Transient Receptor Potential Cation Channel Subfamily C Member 3	Protein Coding	47	GC04M121879	4.36667	https://www.genecards.org/cgi-bin/carddisp.pl?gene=TRPC3
MMP12	Matrix Metallopeptidase 12	Protein Coding	45	GC11M102862	4.36497	https://www.genecards.org/cgi-bin/carddisp.pl?gene=MMP12
REL	REL Proto-Oncogene, NF-KB Subunit	Protein Coding	45	GC02P060881	4.36467	https://www.genecards.org/cgi-bin/carddisp.pl?gene=REL
TIMELESS	Timeless Circadian Regulator	Protein Coding	38	GC12M056416	4.36266	https://www.genecards.org/cgi-bin/carddisp.pl?gene=TIMELESS
CNTF	Ciliary Neurotrophic Factor	Protein Coding	40	GC11P058622	4.36185	https://www.genecards.org/cgi-bin/carddisp.pl?gene=CNTF
CAMK4	Calcium/Calmodulin Dependent Protein Kinase IV	Protein Coding	45	GC05P111223	4.35671	https://www.genecards.org/cgi-bin/carddisp.pl?gene=CAMK4
NUP62	Nucleoporin 62	Protein Coding	44	GC19M049906	4.35486	https://www.genecards.org/cgi-bin/carddisp.pl?gene=NUP62
HNRNPA1	Heterogeneous Nuclear Ribonucleoprotein A1	Protein Coding	45	GC12P054280	4.35097	https://www.genecards.org/cgi-bin/carddisp.pl?gene=HNRNPA1
PHB1	Prohibitin 1	Protein Coding	35	GC17M049406	4.34575	https://www.genecards.org/cgi-bin/carddisp.pl?gene=PHB1
MAP1LC3B	Microtubule Associated Protein 1 Light Chain 3 Beta	Protein Coding	40	GC16P087384	4.34389	https://www.genecards.org/cgi-bin/carddisp.pl?gene=MAP1LC3B
IGF2BP2	Insulin Like Growth Factor 2 MRNA Binding Protein 2	Protein Coding	44	GC03M185643	4.33816	https://www.genecards.org/cgi-bin/carddisp.pl?gene=IGF2BP2
NOX5	NADPH Oxidase 5	Protein Coding	37	GC15P092249	4.33773	https://www.genecards.org/cgi-bin/carddisp.pl?gene=NOX5
MEOX2	Mesenchyme Homeobox 2	Protein Coding	41	GC07M015617	4.33654	https://www.genecards.org/cgi-bin/carddisp.pl?gene=MEOX2
RBCK1	RANBP2-Type And C3HC4-Type Zinc Finger Containing 1	Protein Coding	41	GC20P000407	4.33494	https://www.genecards.org/cgi-bin/carddisp.pl?gene=RBCK1
GLRX3	Glutaredoxin 3	Protein Coding	40	GC10P130136	4.33314	https://www.genecards.org/cgi-bin/carddisp.pl?gene=GLRX3
GFPT1	Glutamine--Fructose-6-Phosphate Transaminase 1	Protein Coding	45	GC02M069283	4.33115	https://www.genecards.org/cgi-bin/carddisp.pl?gene=GFPT1
HSPH1	Heat Shock Protein Family H (Hsp110) Member 1	Protein Coding	41	GC13M031134	4.32842	https://www.genecards.org/cgi-bin/carddisp.pl?gene=HSPH1
ADIPOR1	Adiponectin Receptor 1	Protein Coding	44	GC01M202940	4.32672	https://www.genecards.org/cgi-bin/carddisp.pl?gene=ADIPOR1
SLC7A2	Solute Carrier Family 7 Member 2	Protein Coding	42	GC08P017497	4.326	https://www.genecards.org/cgi-bin/carddisp.pl?gene=SLC7A2
NES	Nestin	Protein Coding	40	GC01M156668	4.32528	https://www.genecards.org/cgi-bin/carddisp.pl?gene=NES
NUDT15	Nudix Hydrolase 15	Protein Coding	39	GC13P048037	4.32453	https://www.genecards.org/cgi-bin/carddisp.pl?gene=NUDT15
FANCC	FA Complementation Group C	Protein Coding	47	GC09M095099	4.32305	https://www.genecards.org/cgi-bin/carddisp.pl?gene=FANCC
TBCD	Tubulin Folding Cofactor D	Protein Coding	40	GC17P082752	4.32294	https://www.genecards.org/cgi-bin/carddisp.pl?gene=TBCD
ATP1A1	ATPase Na+/K+ Transporting Subunit Alpha 1	Protein Coding	49	GC01P116372	4.32227	https://www.genecards.org/cgi-bin/carddisp.pl?gene=ATP1A1
MRE11	MRE11 Homolog, Double Strand Break Repair Nuclease	Protein Coding	40	GC11M095776	4.31758	https://www.genecards.org/cgi-bin/carddisp.pl?gene=MRE11
F10	Coagulation Factor X	Protein Coding	49	GC13P113122	4.31171	https://www.genecards.org/cgi-bin/carddisp.pl?gene=F10
MCU	Mitochondrial Calcium Uniporter	Protein Coding	35	GC10P072692	4.30911	https://www.genecards.org/cgi-bin/carddisp.pl?gene=MCU
RBX1	Ring-Box 1	Protein Coding	42	GC22P040951	4.30873	https://www.genecards.org/cgi-bin/carddisp.pl?gene=RBX1
GUSB	Glucuronidase Beta	Protein Coding	47	GC07M065960	4.30844	https://www.genecards.org/cgi-bin/carddisp.pl?gene=GUSB
HMBS	Hydroxymethylbilane Synthase	Protein Coding	43	GC11P119084	4.30674	https://www.genecards.org/cgi-bin/carddisp.pl?gene=HMBS
ALDOA	Aldolase, Fructose-Bisphosphate A	Protein Coding	47	GC16P030064	4.30498	https://www.genecards.org/cgi-bin/carddisp.pl?gene=ALDOA
CXCL9	C-X-C Motif Chemokine Ligand 9	Protein Coding	38	GC04M076001	4.29865	https://www.genecards.org/cgi-bin/carddisp.pl?gene=CXCL9
SIRPA	Signal Regulatory Protein Alpha	Protein Coding	43	GC20P001894	4.29746	https://www.genecards.org/cgi-bin/carddisp.pl?gene=SIRPA
DHODH	Dihydroorotate Dehydrogenase (Quinone)	Protein Coding	45	GC16P072008	4.29704	https://www.genecards.org/cgi-bin/carddisp.pl?gene=DHODH
RPL31	Ribosomal Protein L31	Protein Coding	41	GC02P100985	4.29652	https://www.genecards.org/cgi-bin/carddisp.pl?gene=RPL31
ABAT	4-Aminobutyrate Aminotransferase	Protein Coding	45	GC16P008674	4.29589	https://www.genecards.org/cgi-bin/carddisp.pl?gene=ABAT
HMGCL	3-Hydroxy-3-Methylglutaryl-CoA Lyase	Protein Coding	45	GC01M023801	4.29424	https://www.genecards.org/cgi-bin/carddisp.pl?gene=HMGCL
UGT1A8	UDP Glucuronosyltransferase Family 1 Member A8	Protein Coding	37	GC02P233618	4.28991	https://www.genecards.org/cgi-bin/carddisp.pl?gene=UGT1A8
IBA57	Iron-Sulfur Cluster Assembly Factor IBA57	Protein Coding	35	GC01P228165	4.28282	https://www.genecards.org/cgi-bin/carddisp.pl?gene=IBA57
CFH	Complement Factor H	Protein Coding	46	GC01P196621	4.27754	https://www.genecards.org/cgi-bin/carddisp.pl?gene=CFH
TRPM4	Transient Receptor Potential Cation Channel Subfamily M Member 4	Protein Coding	44	GC19P049157	4.27695	https://www.genecards.org/cgi-bin/carddisp.pl?gene=TRPM4
ATP5F1B	ATP Synthase F1 Subunit Beta	Protein Coding	34	GC12M056639	4.27533	https://www.genecards.org/cgi-bin/carddisp.pl?gene=ATP5F1B
GNAQ	G Protein Subunit Alpha Q	Protein Coding	48	GC09M077716	4.27461	https://www.genecards.org/cgi-bin/carddisp.pl?gene=GNAQ
SYP	Synaptophysin	Protein Coding	45	GC0XM049187	4.26859	https://www.genecards.org/cgi-bin/carddisp.pl?gene=SYP
GAD2	Glutamate Decarboxylase 2	Protein Coding	44	GC10P026216	4.26711	https://www.genecards.org/cgi-bin/carddisp.pl?gene=GAD2
SERPINA4	Serpin Family A Member 4	Protein Coding	41	GC14P094561	4.26149	https://www.genecards.org/cgi-bin/carddisp.pl?gene=SERPINA4
HTR1B	5-Hydroxytryptamine Receptor 1B	Protein Coding	44	GC06M077478	4.25998	https://www.genecards.org/cgi-bin/carddisp.pl?gene=HTR1B
NMRAL1	NmrA Like Redox Sensor 1	Protein Coding	34	GC16M004461	4.25864	https://www.genecards.org/cgi-bin/carddisp.pl?gene=NMRAL1
ME1	Malic Enzyme 1	Protein Coding	41	GC06M083210	4.25684	https://www.genecards.org/cgi-bin/carddisp.pl?gene=ME1
MPV17	Mitochondrial Inner Membrane Protein MPV17	Protein Coding	41	GC02M027309	4.25666	https://www.genecards.org/cgi-bin/carddisp.pl?gene=MPV17
GNRH1	Gonadotropin Releasing Hormone 1	Protein Coding	40	GC08M025419	4.25372	https://www.genecards.org/cgi-bin/carddisp.pl?gene=GNRH1
WARS1	Tryptophanyl-TRNA Synthetase 1	Protein Coding	36	GC14M100339	4.25286	https://www.genecards.org/cgi-bin/carddisp.pl?gene=WARS1
UGT1A3	UDP Glucuronosyltransferase Family 1 Member A3	Protein Coding	39	GC02P233729	4.25202	https://www.genecards.org/cgi-bin/carddisp.pl?gene=UGT1A3
LEPR	Leptin Receptor	Protein Coding	49	GC01P065421	4.24965	https://www.genecards.org/cgi-bin/carddisp.pl?gene=LEPR
LOC111258525	NOS1 1f And 1g Alternate Promoter Region	Biological Region	1	GC12P117361	4.24612	https://www.genecards.org/cgi-bin/carddisp.pl?gene=LOC111258525
HTR2B	5-Hydroxytryptamine Receptor 2B	Protein Coding	42	GC02M231108	4.24551	https://www.genecards.org/cgi-bin/carddisp.pl?gene=HTR2B
NPR1	Natriuretic Peptide Receptor 1	Protein Coding	46	GC01P153840	4.24494	https://www.genecards.org/cgi-bin/carddisp.pl?gene=NPR1
PDX1	Pancreatic And Duodenal Homeobox 1	Protein Coding	46	GC13P027921	4.23756	https://www.genecards.org/cgi-bin/carddisp.pl?gene=PDX1
NOD1	Nucleotide Binding Oligomerization Domain Containing 1	Protein Coding	43	GC07M030424	4.23656	https://www.genecards.org/cgi-bin/carddisp.pl?gene=NOD1
PTGES	Prostaglandin E Synthase	Protein Coding	41	GC09M129738	4.23599	https://www.genecards.org/cgi-bin/carddisp.pl?gene=PTGES
WDR26	WD Repeat Domain 26	Protein Coding	41	GC01M224385	4.23564	https://www.genecards.org/cgi-bin/carddisp.pl?gene=WDR26
LBP	Lipopolysaccharide Binding Protein	Protein Coding	44	GC20P038346	4.23356	https://www.genecards.org/cgi-bin/carddisp.pl?gene=LBP
ENTPD1	Ectonucleoside Triphosphate Diphosphohydrolase 1	Protein Coding	46	GC10P095711	4.23094	https://www.genecards.org/cgi-bin/carddisp.pl?gene=ENTPD1
DENND11	DENN Domain Containing 11	Protein Coding	25	GC07M141656	4.22966	https://www.genecards.org/cgi-bin/carddisp.pl?gene=DENND11
PPA1	Inorganic Pyrophosphatase 1	Protein Coding	40	GC10M070202	4.22631	https://www.genecards.org/cgi-bin/carddisp.pl?gene=PPA1
GLP1R	Glucagon Like Peptide 1 Receptor	Protein Coding	46	GC06P039048	4.22609	https://www.genecards.org/cgi-bin/carddisp.pl?gene=GLP1R
NCAM1	Neural Cell Adhesion Molecule 1	Protein Coding	46	GC11P112961	4.22603	https://www.genecards.org/cgi-bin/carddisp.pl?gene=NCAM1
YWHAQ	Tyrosine 3-Monooxygenase/Tryptophan 5-Monooxygenase Activation Protein Theta	Protein Coding	45	GC02M009583	4.22601	https://www.genecards.org/cgi-bin/carddisp.pl?gene=YWHAQ
ZNRD1ASP	Zinc Ribbon Domain Containing 1 Antisense, Pseudogene	Pseudogene	15	GC06M063204	4.22085	https://www.genecards.org/cgi-bin/carddisp.pl?gene=ZNRD1ASP
CETP	Cholesteryl Ester Transfer Protein	Protein Coding	47	GC16P056961	4.21846	https://www.genecards.org/cgi-bin/carddisp.pl?gene=CETP
CYP7B1	Cytochrome P450 Family 7 Subfamily B Member 1	Protein Coding	45	GC08M064587	4.21777	https://www.genecards.org/cgi-bin/carddisp.pl?gene=CYP7B1
PPM1D	Protein Phosphatase, Mg2+/Mn2+ Dependent 1D	Protein Coding	46	GC17P060600	4.21618	https://www.genecards.org/cgi-bin/carddisp.pl?gene=PPM1D
NUDT5	Nudix Hydrolase 5	Protein Coding	38	GC10M012165	4.21399	https://www.genecards.org/cgi-bin/carddisp.pl?gene=NUDT5
HBG1	Hemoglobin Subunit Gamma 1	Protein Coding	42	GC11M006225	4.21003	https://www.genecards.org/cgi-bin/carddisp.pl?gene=HBG1
CD47	CD47 Molecule	Protein Coding	42	GC03M108043	4.20919	https://www.genecards.org/cgi-bin/carddisp.pl?gene=CD47
RELB	RELB Proto-Oncogene, NF-KB Subunit	Protein Coding	44	GC19P052007	4.20562	https://www.genecards.org/cgi-bin/carddisp.pl?gene=RELB
ORAI1	ORAI Calcium Release-Activated Calcium Modulator 1	Protein Coding	43	GC12P125513	4.20499	https://www.genecards.org/cgi-bin/carddisp.pl?gene=ORAI1
PNMT	Phenylethanolamine N-Methyltransferase	Protein Coding	43	GC17P039667	4.20473	https://www.genecards.org/cgi-bin/carddisp.pl?gene=PNMT
LOC106099062	HBB Recombination Region	Biological Region	2	GC11P005326	4.19724	https://www.genecards.org/cgi-bin/carddisp.pl?gene=LOC106099062
SZT2	SZT2 Subunit Of KICSTOR Complex	Protein Coding	35	GC01P043389	4.19598	https://www.genecards.org/cgi-bin/carddisp.pl?gene=SZT2
SLC25A5	Solute Carrier Family 25 Member 5	Protein Coding	43	GC0XP119468	4.19394	https://www.genecards.org/cgi-bin/carddisp.pl?gene=SLC25A5
FBH1	F-Box DNA Helicase 1	Protein Coding	26	GC10P005889	4.19192	https://www.genecards.org/cgi-bin/carddisp.pl?gene=FBH1
OPRD1	Opioid Receptor Delta 1	Protein Coding	44	GC01P028812	4.1919	https://www.genecards.org/cgi-bin/carddisp.pl?gene=OPRD1
HABP4	Hyaluronan Binding Protein 4	Protein Coding	36	GC09P096450	4.19082	https://www.genecards.org/cgi-bin/carddisp.pl?gene=HABP4
AHCYL1	Adenosylhomocysteinase Like 1	Protein Coding	43	GC01P109984	4.18953	https://www.genecards.org/cgi-bin/carddisp.pl?gene=AHCYL1
BMPR2	Bone Morphogenetic Protein Receptor Type 2	Protein Coding	49	GC02P202376	4.18943	https://www.genecards.org/cgi-bin/carddisp.pl?gene=BMPR2
NRAS	NRAS Proto-Oncogene, GTPase	Protein Coding	48	GC01M114704	4.18626	https://www.genecards.org/cgi-bin/carddisp.pl?gene=NRAS
TUBB3	Tubulin Beta 3 Class III	Protein Coding	47	GC16P091061	4.18561	https://www.genecards.org/cgi-bin/carddisp.pl?gene=TUBB3
NF1	Neurofibromin 1	Protein Coding	48	GC17P031094	4.18527	https://www.genecards.org/cgi-bin/carddisp.pl?gene=NF1
RARS2	Arginyl-TRNA Synthetase 2, Mitochondrial	Protein Coding	42	GC06M087514	4.18338	https://www.genecards.org/cgi-bin/carddisp.pl?gene=RARS2
KAT2B	Lysine Acetyltransferase 2B	Protein Coding	46	GC03P020043	4.18267	https://www.genecards.org/cgi-bin/carddisp.pl?gene=KAT2B
MC2R	Melanocortin 2 Receptor	Protein Coding	47	GC18M023304	4.18098	https://www.genecards.org/cgi-bin/carddisp.pl?gene=MC2R
PGR	Progesterone Receptor	Protein Coding	48	GC11M101030	4.18058	https://www.genecards.org/cgi-bin/carddisp.pl?gene=PGR
RLBP1	Retinaldehyde Binding Protein 1	Protein Coding	44	GC15M089209	4.17948	https://www.genecards.org/cgi-bin/carddisp.pl?gene=RLBP1
CDC37	Cell Division Cycle 37, HSP90 Cochaperone	Protein Coding	41	GC19M010391	4.17555	https://www.genecards.org/cgi-bin/carddisp.pl?gene=CDC37
GNAI1	G Protein Subunit Alpha I1	Protein Coding	45	GC07P079769	4.17457	https://www.genecards.org/cgi-bin/carddisp.pl?gene=GNAI1
SMARCA4	SWI/SNF Related, Matrix Associated, Actin Dependent Regulator Of Chromatin, Subfamily A, Member 4	Protein Coding	48	GC19P010932	4.1727	https://www.genecards.org/cgi-bin/carddisp.pl?gene=SMARCA4
GP6	Glycoprotein VI Platelet	Protein Coding	45	GC19M055013	4.1725	https://www.genecards.org/cgi-bin/carddisp.pl?gene=GP6
SNRPN	Small Nuclear Ribonucleoprotein Polypeptide N	Protein Coding	44	GC15P024823	4.17198	https://www.genecards.org/cgi-bin/carddisp.pl?gene=SNRPN
SOX9	SRY-Box Transcription Factor 9	Protein Coding	46	GC17P072121	4.17112	https://www.genecards.org/cgi-bin/carddisp.pl?gene=SOX9
TRPC1	Transient Receptor Potential Cation Channel Subfamily C Member 1	Protein Coding	41	GC03P142724	4.1684	https://www.genecards.org/cgi-bin/carddisp.pl?gene=TRPC1
CCL17	C-C Motif Chemokine Ligand 17	Protein Coding	38	GC16P057411	4.167	https://www.genecards.org/cgi-bin/carddisp.pl?gene=CCL17
GPD1L	Glycerol-3-Phosphate Dehydrogenase 1 Like	Protein Coding	42	GC03P032123	4.16196	https://www.genecards.org/cgi-bin/carddisp.pl?gene=GPD1L
KCNN3	Potassium Calcium-Activated Channel Subfamily N Member 3	Protein Coding	44	GC01M154697	4.15822	https://www.genecards.org/cgi-bin/carddisp.pl?gene=KCNN3
NQO2	N-Ribosyldihydronicotinamide:Quinone Reductase 2	Protein Coding	45	GC06P003166	4.15298	https://www.genecards.org/cgi-bin/carddisp.pl?gene=NQO2
LIMA1	LIM Domain And Actin Binding 1	Protein Coding	39	GC12M050175	4.15023	https://www.genecards.org/cgi-bin/carddisp.pl?gene=LIMA1
CD55	CD55 Molecule (Cromer Blood Group)	Protein Coding	46	GC01P207321	4.14997	https://www.genecards.org/cgi-bin/carddisp.pl?gene=CD55
FBXW7	F-Box And WD Repeat Domain Containing 7	Protein Coding	44	GC04M152321	4.14385	https://www.genecards.org/cgi-bin/carddisp.pl?gene=FBXW7
SDC4	Syndecan 4	Protein Coding	43	GC20M045325	4.14255	https://www.genecards.org/cgi-bin/carddisp.pl?gene=SDC4
KRT1	Keratin 1	Protein Coding	46	GC12M052674	4.14167	https://www.genecards.org/cgi-bin/carddisp.pl?gene=KRT1
NR4A1	Nuclear Receptor Subfamily 4 Group A Member 1	Protein Coding	46	GC12P052022	4.14049	https://www.genecards.org/cgi-bin/carddisp.pl?gene=NR4A1
NSF	N-Ethylmaleimide Sensitive Factor, Vesicle Fusing ATPase	Protein Coding	44	GC17P046590	4.13837	https://www.genecards.org/cgi-bin/carddisp.pl?gene=NSF
BAG6	BAG Cochaperone 6	Protein Coding	37	GC06M031639	4.13827	https://www.genecards.org/cgi-bin/carddisp.pl?gene=BAG6
OTC	Ornithine Transcarbamylase	Protein Coding	46	GC0XP038353	4.13788	https://www.genecards.org/cgi-bin/carddisp.pl?gene=OTC
HNRNPK	Heterogeneous Nuclear Ribonucleoprotein K	Protein Coding	44	GC09M091384	4.1363	https://www.genecards.org/cgi-bin/carddisp.pl?gene=HNRNPK
ADAM17	ADAM Metallopeptidase Domain 17	Protein Coding	50	GC02M009488	4.13518	https://www.genecards.org/cgi-bin/carddisp.pl?gene=ADAM17
CYB5R4	Cytochrome B5 Reductase 4	Protein Coding	40	GC06P083859	4.13322	https://www.genecards.org/cgi-bin/carddisp.pl?gene=CYB5R4
ACTN2	Actinin Alpha 2	Protein Coding	46	GC01P236686	4.13196	https://www.genecards.org/cgi-bin/carddisp.pl?gene=ACTN2
GLB1	Galactosidase Beta 1	Protein Coding	48	GC03M032963	4.1295	https://www.genecards.org/cgi-bin/carddisp.pl?gene=GLB1
B2M	Beta-2-Microglobulin	Protein Coding	48	GC15P044711	4.12867	https://www.genecards.org/cgi-bin/carddisp.pl?gene=B2M
CYP2C18	Cytochrome P450 Family 2 Subfamily C Member 18	Protein Coding	44	GC10P094684	4.12676	https://www.genecards.org/cgi-bin/carddisp.pl?gene=CYP2C18
MTF1	Metal Regulatory Transcription Factor 1	Protein Coding	41	GC01M037810	4.12582	https://www.genecards.org/cgi-bin/carddisp.pl?gene=MTF1
MIR195	MicroRNA 195	RNA Gene	20	GC17M007018	4.1224	https://www.genecards.org/cgi-bin/carddisp.pl?gene=MIR195
CABIN1	Calcineurin Binding Protein 1	Protein Coding	42	GC22P024011	4.1222	https://www.genecards.org/cgi-bin/carddisp.pl?gene=CABIN1
GNAS	GNAS Complex Locus	Protein Coding	50	GC20P058839	4.12063	https://www.genecards.org/cgi-bin/carddisp.pl?gene=GNAS
TACR2	Tachykinin Receptor 2	Protein Coding	42	GC10M069403	4.12039	https://www.genecards.org/cgi-bin/carddisp.pl?gene=TACR2
ABCB10	ATP Binding Cassette Subfamily B Member 10	Protein Coding	40	GC01M229516	4.11977	https://www.genecards.org/cgi-bin/carddisp.pl?gene=ABCB10
SLC19A3	Solute Carrier Family 19 Member 3	Protein Coding	45	GC02M227685	4.1174	https://www.genecards.org/cgi-bin/carddisp.pl?gene=SLC19A3
PRKACA	Protein Kinase CAMP-Activated Catalytic Subunit Alpha	Protein Coding	50	GC19M014403	4.11723	https://www.genecards.org/cgi-bin/carddisp.pl?gene=PRKACA
USP9X	Ubiquitin Specific Peptidase 9 X-Linked	Protein Coding	47	GC0XP041085	4.11675	https://www.genecards.org/cgi-bin/carddisp.pl?gene=USP9X
TP63	Tumor Protein P63	Protein Coding	47	GC03P189598	4.11563	https://www.genecards.org/cgi-bin/carddisp.pl?gene=TP63
NCL	Nucleolin	Protein Coding	41	GC02M231453	4.11544	https://www.genecards.org/cgi-bin/carddisp.pl?gene=NCL
ACAN	Aggrecan	Protein Coding	48	GC15P112336	4.11388	https://www.genecards.org/cgi-bin/carddisp.pl?gene=ACAN
SLC9A1	Solute Carrier Family 9 Member A1	Protein Coding	50	GC01M027109	4.11354	https://www.genecards.org/cgi-bin/carddisp.pl?gene=SLC9A1
SLC12A2	Solute Carrier Family 12 Member 2	Protein Coding	49	GC05P128083	4.11331	https://www.genecards.org/cgi-bin/carddisp.pl?gene=SLC12A2
GAP43	Growth Associated Protein 43	Protein Coding	42	GC03P115623	4.11089	https://www.genecards.org/cgi-bin/carddisp.pl?gene=GAP43
ITGB4	Integrin Subunit Beta 4	Protein Coding	48	GC17P075721	4.11041	https://www.genecards.org/cgi-bin/carddisp.pl?gene=ITGB4
NDUFB7	NADH:Ubiquinone Oxidoreductase Subunit B7	Protein Coding	40	GC19M014566	4.11039	https://www.genecards.org/cgi-bin/carddisp.pl?gene=NDUFB7
RECQL	RecQ Like Helicase	Protein Coding	41	GC12M021468	4.10397	https://www.genecards.org/cgi-bin/carddisp.pl?gene=RECQL
INPP5D	Inositol Polyphosphate-5-Phosphatase D	Protein Coding	45	GC02P233059	4.10342	https://www.genecards.org/cgi-bin/carddisp.pl?gene=INPP5D
CKM	Creatine Kinase, M-Type	Protein Coding	44	GC19M045306	4.10095	https://www.genecards.org/cgi-bin/carddisp.pl?gene=CKM
CLCN1	Chloride Voltage-Gated Channel 1	Protein Coding	44	GC07P143316	4.10046	https://www.genecards.org/cgi-bin/carddisp.pl?gene=CLCN1
RAP1A	RAP1A, Member Of RAS Oncogene Family	Protein Coding	44	GC01P111542	4.09581	https://www.genecards.org/cgi-bin/carddisp.pl?gene=RAP1A
TFAP2A	Transcription Factor AP-2 Alpha	Protein Coding	47	GC06M010393	4.09525	https://www.genecards.org/cgi-bin/carddisp.pl?gene=TFAP2A
PTGES3	Prostaglandin E Synthase 3	Protein Coding	43	GC12M056667	4.09505	https://www.genecards.org/cgi-bin/carddisp.pl?gene=PTGES3
TIPIN	TIMELESS Interacting Protein	Protein Coding	38	GC15M079248	4.09365	https://www.genecards.org/cgi-bin/carddisp.pl?gene=TIPIN
ANXA1	Annexin A1	Protein Coding	48	GC09P073151	4.09362	https://www.genecards.org/cgi-bin/carddisp.pl?gene=ANXA1
AMPD1	Adenosine Monophosphate Deaminase 1	Protein Coding	46	GC01M114673	4.09002	https://www.genecards.org/cgi-bin/carddisp.pl?gene=AMPD1
SLC40A1	Solute Carrier Family 40 Member 1	Protein Coding	45	GC02M189560	4.0882	https://www.genecards.org/cgi-bin/carddisp.pl?gene=SLC40A1
XRCC5	X-Ray Repair Cross Complementing 5	Protein Coding	44	GC02P216107	4.08817	https://www.genecards.org/cgi-bin/carddisp.pl?gene=XRCC5
MIR29A	MicroRNA 29a	RNA Gene	22	GC07M130876	4.08065	https://www.genecards.org/cgi-bin/carddisp.pl?gene=MIR29A
UGT1A4	UDP Glucuronosyltransferase Family 1 Member A4	Protein Coding	42	GC02P233718	4.07846	https://www.genecards.org/cgi-bin/carddisp.pl?gene=UGT1A4
FBXW11	F-Box And WD Repeat Domain Containing 11	Protein Coding	43	GC05M171861	4.07561	https://www.genecards.org/cgi-bin/carddisp.pl?gene=FBXW11
MICAL2	Microtubule Associated Monooxygenase, Calponin And LIM Domain Containing 2	Protein Coding	38	GC11P012115	4.07261	https://www.genecards.org/cgi-bin/carddisp.pl?gene=MICAL2
ADORA1	Adenosine A1 Receptor	Protein Coding	46	GC01P203090	4.07047	https://www.genecards.org/cgi-bin/carddisp.pl?gene=ADORA1
ACAD8	Acyl-CoA Dehydrogenase Family Member 8	Protein Coding	44	GC11P134253	4.07041	https://www.genecards.org/cgi-bin/carddisp.pl?gene=ACAD8
LRPPRC	Leucine Rich Pentatricopeptide Repeat Containing	Protein Coding	42	GC02M043850	4.07034	https://www.genecards.org/cgi-bin/carddisp.pl?gene=LRPPRC
MMAA	Metabolism Of Cobalamin Associated A	Protein Coding	40	GC04P145607	4.06988	https://www.genecards.org/cgi-bin/carddisp.pl?gene=MMAA
SLC6A6	Solute Carrier Family 6 Member 6	Protein Coding	45	GC03P014402	4.06837	https://www.genecards.org/cgi-bin/carddisp.pl?gene=SLC6A6
THPO	Thrombopoietin	Protein Coding	42	GC03M184371	4.06479	https://www.genecards.org/cgi-bin/carddisp.pl?gene=THPO
FOXP2	Forkhead Box P2	Protein Coding	44	GC07P114086	4.06299	https://www.genecards.org/cgi-bin/carddisp.pl?gene=FOXP2
ITIH4	Inter-Alpha-Trypsin Inhibitor Heavy Chain 4	Protein Coding	42	GC03M052812	4.06292	https://www.genecards.org/cgi-bin/carddisp.pl?gene=ITIH4
NDUFA7	NADH:Ubiquinone Oxidoreductase Subunit A7	Protein Coding	37	GC19M008308	4.05794	https://www.genecards.org/cgi-bin/carddisp.pl?gene=NDUFA7
XPC	XPC Complex Subunit, DNA Damage Recognition And Repair Factor	Protein Coding	46	GC03M019709	4.05767	https://www.genecards.org/cgi-bin/carddisp.pl?gene=XPC
PAFAH2	Platelet Activating Factor Acetylhydrolase 2	Protein Coding	37	GC01M025971	4.05678	https://www.genecards.org/cgi-bin/carddisp.pl?gene=PAFAH2
ACP5	Acid Phosphatase 5, Tartrate Resistant	Protein Coding	46	GC19M011574	4.05641	https://www.genecards.org/cgi-bin/carddisp.pl?gene=ACP5
S100A13	S100 Calcium Binding Protein A13	Protein Coding	36	GC01M153618	4.05537	https://www.genecards.org/cgi-bin/carddisp.pl?gene=S100A13
MFN1	Mitofusin 1	Protein Coding	41	GC03P179347	4.05278	https://www.genecards.org/cgi-bin/carddisp.pl?gene=MFN1
AMPD3	Adenosine Monophosphate Deaminase 3	Protein Coding	45	GC11P010309	4.0515	https://www.genecards.org/cgi-bin/carddisp.pl?gene=AMPD3
AGAP3	ArfGAP With GTPase Domain, Ankyrin Repeat And PH Domain 3	Protein Coding	34	GC07P151085	4.05094	https://www.genecards.org/cgi-bin/carddisp.pl?gene=AGAP3
ETV5	ETS Variant Transcription Factor 5	Protein Coding	39	GC03M186046	4.04862	https://www.genecards.org/cgi-bin/carddisp.pl?gene=ETV5
ADAMTS4	ADAM Metallopeptidase With Thrombospondin Type 1 Motif 4	Protein Coding	44	GC01M161184	4.04619	https://www.genecards.org/cgi-bin/carddisp.pl?gene=ADAMTS4
MYBPC3	Myosin Binding Protein C3	Protein Coding	45	GC11M084328	4.04592	https://www.genecards.org/cgi-bin/carddisp.pl?gene=MYBPC3
UBA52	Ubiquitin A-52 Residue Ribosomal Protein Fusion Product 1	Protein Coding	40	GC19P018563	4.04493	https://www.genecards.org/cgi-bin/carddisp.pl?gene=UBA52
CREB3L3	CAMP Responsive Element Binding Protein 3 Like 3	Protein Coding	40	GC19P004153	4.0445	https://www.genecards.org/cgi-bin/carddisp.pl?gene=CREB3L3
GRIA1	Glutamate Ionotropic Receptor AMPA Type Subunit 1	Protein Coding	48	GC05P153467	4.04309	https://www.genecards.org/cgi-bin/carddisp.pl?gene=GRIA1
HK2	Hexokinase 2	Protein Coding	46	GC02P074833	4.04295	https://www.genecards.org/cgi-bin/carddisp.pl?gene=HK2
CDK9	Cyclin Dependent Kinase 9	Protein Coding	45	GC09P127966	4.04019	https://www.genecards.org/cgi-bin/carddisp.pl?gene=CDK9
AK4	Adenylate Kinase 4	Protein Coding	40	GC01P065147	4.03835	https://www.genecards.org/cgi-bin/carddisp.pl?gene=AK4
SMPD4	Sphingomyelin Phosphodiesterase 4	Protein Coding	38	GC02M130151	4.03399	https://www.genecards.org/cgi-bin/carddisp.pl?gene=SMPD4
MYB	MYB Proto-Oncogene, Transcription Factor	Protein Coding	49	GC06P135180	4.03299	https://www.genecards.org/cgi-bin/carddisp.pl?gene=MYB
KARS1	Lysyl-TRNA Synthetase 1	Protein Coding	37	GC16M075685	4.03253	https://www.genecards.org/cgi-bin/carddisp.pl?gene=KARS1
CERKL	Ceramide Kinase Like	Protein Coding	40	GC02M181536	4.03233	https://www.genecards.org/cgi-bin/carddisp.pl?gene=CERKL
RUVBL2	RuvB Like AAA ATPase 2	Protein Coding	44	GC19P048993	4.03095	https://www.genecards.org/cgi-bin/carddisp.pl?gene=RUVBL2
UFL1	UFM1 Specific Ligase 1	Protein Coding	34	GC06P096521	4.02876	https://www.genecards.org/cgi-bin/carddisp.pl?gene=UFL1
VEGFC	Vascular Endothelial Growth Factor C	Protein Coding	46	GC04M176683	4.02825	https://www.genecards.org/cgi-bin/carddisp.pl?gene=VEGFC
UBE2D3	Ubiquitin Conjugating Enzyme E2 D3	Protein Coding	45	GC04M102794	4.02801	https://www.genecards.org/cgi-bin/carddisp.pl?gene=UBE2D3
ERMP1	Endoplasmic Reticulum Metallopeptidase 1	Protein Coding	36	GC09M005749	4.02775	https://www.genecards.org/cgi-bin/carddisp.pl?gene=ERMP1
NFKB2	Nuclear Factor Kappa B Subunit 2	Protein Coding	50	GC10P102394	4.01937	https://www.genecards.org/cgi-bin/carddisp.pl?gene=NFKB2
PEX12	Peroxisomal Biogenesis Factor 12	Protein Coding	39	GC17M035574	4.0188	https://www.genecards.org/cgi-bin/carddisp.pl?gene=PEX12
RPL9	Ribosomal Protein L9	Protein Coding	41	GC04M039452	4.01812	https://www.genecards.org/cgi-bin/carddisp.pl?gene=RPL9
ADNP2	ADNP Homeobox 2	Protein Coding	33	GC18P080109	4.01773	https://www.genecards.org/cgi-bin/carddisp.pl?gene=ADNP2
PDGFRA	Platelet Derived Growth Factor Receptor Alpha	Protein Coding	53	GC04P054229	4.01573	https://www.genecards.org/cgi-bin/carddisp.pl?gene=PDGFRA
KIF1B	Kinesin Family Member 1B	Protein Coding	44	GC01P010210	4.01541	https://www.genecards.org/cgi-bin/carddisp.pl?gene=KIF1B
CD34	CD34 Molecule	Protein Coding	43	GC01M207880	4.0135	https://www.genecards.org/cgi-bin/carddisp.pl?gene=CD34
PDE9A	Phosphodiesterase 9A	Protein Coding	42	GC21P042653	4.01248	https://www.genecards.org/cgi-bin/carddisp.pl?gene=PDE9A
PGK1	Phosphoglycerate Kinase 1	Protein Coding	47	GC0XP077980	4.01201	https://www.genecards.org/cgi-bin/carddisp.pl?gene=PGK1
PTGIR	Prostaglandin I2 Receptor	Protein Coding	46	GC19M062082	4.00702	https://www.genecards.org/cgi-bin/carddisp.pl?gene=PTGIR
CALCRL	Calcitonin Receptor Like Receptor	Protein Coding	45	GC02M187341	4.00427	https://www.genecards.org/cgi-bin/carddisp.pl?gene=CALCRL
GP1BA	Glycoprotein Ib Platelet Subunit Alpha	Protein Coding	46	GC17P004932	4.00194	https://www.genecards.org/cgi-bin/carddisp.pl?gene=GP1BA
DNAJB9	DnaJ Heat Shock Protein Family (Hsp40) Member B9	Protein Coding	38	GC07P108569	4.00031	https://www.genecards.org/cgi-bin/carddisp.pl?gene=DNAJB9
LALBA	Lactalbumin Alpha	Protein Coding	39	GC12M048567	3.99967	https://www.genecards.org/cgi-bin/carddisp.pl?gene=LALBA
BMI1	BMI1 Proto-Oncogene, Polycomb Ring Finger	Protein Coding	42	GC10P022326	3.99786	https://www.genecards.org/cgi-bin/carddisp.pl?gene=BMI1
LOC107372315	OSGEP/APEX1 Bi-Directional Promoter Region	Biological Region	2	GC14P030590	3.99343	https://www.genecards.org/cgi-bin/carddisp.pl?gene=LOC107372315
PLA2G3	Phospholipase A2 Group III	Protein Coding	38	GC22M035289	3.99235	https://www.genecards.org/cgi-bin/carddisp.pl?gene=PLA2G3
SIK2	Salt Inducible Kinase 2	Protein Coding	43	GC11P111692	3.9922	https://www.genecards.org/cgi-bin/carddisp.pl?gene=SIK2
IL18R1	Interleukin 18 Receptor 1	Protein Coding	42	GC02P102311	3.99166	https://www.genecards.org/cgi-bin/carddisp.pl?gene=IL18R1
CYP2U1	Cytochrome P450 Family 2 Subfamily U Member 1	Protein Coding	43	GC04P107931	3.98789	https://www.genecards.org/cgi-bin/carddisp.pl?gene=CYP2U1
HSPB6	Heat Shock Protein Family B (Small) Member 6	Protein Coding	38	GC19M061813	3.98576	https://www.genecards.org/cgi-bin/carddisp.pl?gene=HSPB6
MC1R	Melanocortin 1 Receptor	Protein Coding	46	GC16P089912	3.98343	https://www.genecards.org/cgi-bin/carddisp.pl?gene=MC1R
FOXC1	Forkhead Box C1	Protein Coding	42	GC06P001610	3.98143	https://www.genecards.org/cgi-bin/carddisp.pl?gene=FOXC1
FXR1	FMR1 Autosomal Homolog 1	Protein Coding	43	GC03P180868	3.97878	https://www.genecards.org/cgi-bin/carddisp.pl?gene=FXR1
NDUFAF6	NADH:Ubiquinone Oxidoreductase Complex Assembly Factor 6	Protein Coding	34	GC08P094895	3.97851	https://www.genecards.org/cgi-bin/carddisp.pl?gene=NDUFAF6
AMACR	Alpha-Methylacyl-CoA Racemase	Protein Coding	45	GC05M033986	3.97592	https://www.genecards.org/cgi-bin/carddisp.pl?gene=AMACR
CALB2	Calbindin 2	Protein Coding	40	GC16P071358	3.97447	https://www.genecards.org/cgi-bin/carddisp.pl?gene=CALB2
KLHDC10	Kelch Domain Containing 10	Protein Coding	33	GC07P130070	3.96684	https://www.genecards.org/cgi-bin/carddisp.pl?gene=KLHDC10
EIF2B2	Eukaryotic Translation Initiation Factor 2B Subunit Beta	Protein Coding	44	GC14P075002	3.96636	https://www.genecards.org/cgi-bin/carddisp.pl?gene=EIF2B2
NDUFA4L2	NDUFA4 Mitochondrial Complex Associated Like 2	Protein Coding	36	GC12M057234	3.95861	https://www.genecards.org/cgi-bin/carddisp.pl?gene=NDUFA4L2
YAP1	Yes1 Associated Transcriptional Regulator	Protein Coding	46	GC11P102110	3.95547	https://www.genecards.org/cgi-bin/carddisp.pl?gene=YAP1
RIPK1	Receptor Interacting Serine/Threonine Kinase 1	Protein Coding	48	GC06P003155	3.95384	https://www.genecards.org/cgi-bin/carddisp.pl?gene=RIPK1
PHGDH	Phosphoglycerate Dehydrogenase	Protein Coding	49	GC01P119660	3.95241	https://www.genecards.org/cgi-bin/carddisp.pl?gene=PHGDH
TXNDC2	Thioredoxin Domain Containing 2	Protein Coding	36	GC18P009885	3.95211	https://www.genecards.org/cgi-bin/carddisp.pl?gene=TXNDC2
GHSR	Growth Hormone Secretagogue Receptor	Protein Coding	46	GC03M172443	3.95045	https://www.genecards.org/cgi-bin/carddisp.pl?gene=GHSR
SESN3	Sestrin 3	Protein Coding	38	GC11M095782	3.94281	https://www.genecards.org/cgi-bin/carddisp.pl?gene=SESN3
LRP2	LDL Receptor Related Protein 2	Protein Coding	48	GC02M169127	3.94274	https://www.genecards.org/cgi-bin/carddisp.pl?gene=LRP2
UGT1A7	UDP Glucuronosyltransferase Family 1 Member A7	Protein Coding	41	GC02P233681	3.93853	https://www.genecards.org/cgi-bin/carddisp.pl?gene=UGT1A7
MIR155	MicroRNA 155	RNA Gene	20	GC21P025573	3.93794	https://www.genecards.org/cgi-bin/carddisp.pl?gene=MIR155
NBN	Nibrin	Protein Coding	46	GC08M089933	3.93719	https://www.genecards.org/cgi-bin/carddisp.pl?gene=NBN
CACNA1D	Calcium Voltage-Gated Channel Subunit Alpha1 D	Protein Coding	47	GC03P053328	3.9345	https://www.genecards.org/cgi-bin/carddisp.pl?gene=CACNA1D
ITGAX	Integrin Subunit Alpha X	Protein Coding	44	GC16P039491	3.93279	https://www.genecards.org/cgi-bin/carddisp.pl?gene=ITGAX
AAAS	Aladin WD Repeat Nucleoporin	Protein Coding	41	GC12M053307	3.93145	https://www.genecards.org/cgi-bin/carddisp.pl?gene=AAAS
UBE2I	Ubiquitin Conjugating Enzyme E2 I	Protein Coding	45	GC16P009841	3.93121	https://www.genecards.org/cgi-bin/carddisp.pl?gene=UBE2I
JUP	Junction Plakoglobin	Protein Coding	47	GC17M041754	3.93011	https://www.genecards.org/cgi-bin/carddisp.pl?gene=JUP
IGF2BP3	Insulin Like Growth Factor 2 MRNA Binding Protein 3	Protein Coding	41	GC07M023316	3.9296	https://www.genecards.org/cgi-bin/carddisp.pl?gene=IGF2BP3
MVK	Mevalonate Kinase	Protein Coding	47	GC12P109573	3.92843	https://www.genecards.org/cgi-bin/carddisp.pl?gene=MVK
RAD52	RAD52 Homolog, DNA Repair Protein	Protein Coding	41	GC12M000912	3.92747	https://www.genecards.org/cgi-bin/carddisp.pl?gene=RAD52
UBA1	Ubiquitin Like Modifier Activating Enzyme 1	Protein Coding	45	GC0XP047190	3.92684	https://www.genecards.org/cgi-bin/carddisp.pl?gene=UBA1
IVD	Isovaleryl-CoA Dehydrogenase	Protein Coding	44	GC15P040405	3.92503	https://www.genecards.org/cgi-bin/carddisp.pl?gene=IVD
PLN	Phospholamban	Protein Coding	44	GC06P118548	3.92495	https://www.genecards.org/cgi-bin/carddisp.pl?gene=PLN
KCNT1	Potassium Sodium-Activated Channel Subfamily T Member 1	Protein Coding	42	GC09P135702	3.92391	https://www.genecards.org/cgi-bin/carddisp.pl?gene=KCNT1
TAOK1	TAO Kinase 1	Protein Coding	44	GC17P049732	3.92262	https://www.genecards.org/cgi-bin/carddisp.pl?gene=TAOK1
RANBP2	RAN Binding Protein 2	Protein Coding	46	GC02P108719	3.91362	https://www.genecards.org/cgi-bin/carddisp.pl?gene=RANBP2
F13A1	Coagulation Factor XIII A Chain	Protein Coding	46	GC06M006144	3.91282	https://www.genecards.org/cgi-bin/carddisp.pl?gene=F13A1
MYOC	Myocilin	Protein Coding	42	GC01M171604	3.91199	https://www.genecards.org/cgi-bin/carddisp.pl?gene=MYOC
UTRN	Utrophin	Protein Coding	40	GC06P144285	3.91174	https://www.genecards.org/cgi-bin/carddisp.pl?gene=UTRN
INPP5K	Inositol Polyphosphate-5-Phosphatase K	Protein Coding	43	GC17M001494	3.91137	https://www.genecards.org/cgi-bin/carddisp.pl?gene=INPP5K
MPG	N-Methylpurine DNA Glycosylase	Protein Coding	40	GC16P009804	3.90875	https://www.genecards.org/cgi-bin/carddisp.pl?gene=MPG
BCO2	Beta-Carotene Oxygenase 2	Protein Coding	36	GC11P112175	3.90788	https://www.genecards.org/cgi-bin/carddisp.pl?gene=BCO2
CFAP298	Cilia And Flagella Associated Protein 298	Protein Coding	31	GC21M032593	3.90751	https://www.genecards.org/cgi-bin/carddisp.pl?gene=CFAP298
MSH6	MutS Homolog 6	Protein Coding	49	GC02P047695	3.90717	https://www.genecards.org/cgi-bin/carddisp.pl?gene=MSH6
MAP4K4	Mitogen-Activated Protein Kinase Kinase Kinase Kinase 4	Protein Coding	47	GC02P101696	3.90653	https://www.genecards.org/cgi-bin/carddisp.pl?gene=MAP4K4
PKLR	Pyruvate Kinase L/R	Protein Coding	45	GC01M155289	3.90449	https://www.genecards.org/cgi-bin/carddisp.pl?gene=PKLR
NAGS	N-Acetylglutamate Synthase	Protein Coding	41	GC17P044004	3.90337	https://www.genecards.org/cgi-bin/carddisp.pl?gene=NAGS
MGST3	Microsomal Glutathione S-Transferase 3	Protein Coding	41	GC01P165632	3.90278	https://www.genecards.org/cgi-bin/carddisp.pl?gene=MGST3
ECSIT	ECSIT Signaling Integrator	Protein Coding	39	GC19M011505	3.89986	https://www.genecards.org/cgi-bin/carddisp.pl?gene=ECSIT
GABPA	GA Binding Protein Transcription Factor Subunit Alpha	Protein Coding	41	GC21P025734	3.89728	https://www.genecards.org/cgi-bin/carddisp.pl?gene=GABPA
EPOR	Erythropoietin Receptor	Protein Coding	46	GC19M011377	3.89684	https://www.genecards.org/cgi-bin/carddisp.pl?gene=EPOR
AZIN2	Antizyme Inhibitor 2	Protein Coding	36	GC01P033081	3.89157	https://www.genecards.org/cgi-bin/carddisp.pl?gene=AZIN2
EDN3	Endothelin 3	Protein Coding	46	GC20P059300	3.88922	https://www.genecards.org/cgi-bin/carddisp.pl?gene=EDN3
CHRNB1	Cholinergic Receptor Nicotinic Beta 1 Subunit	Protein Coding	44	GC17P010598	3.88692	https://www.genecards.org/cgi-bin/carddisp.pl?gene=CHRNB1
PEX3	Peroxisomal Biogenesis Factor 3	Protein Coding	41	GC06P143450	3.88404	https://www.genecards.org/cgi-bin/carddisp.pl?gene=PEX3
CAMK2D	Calcium/Calmodulin Dependent Protein Kinase II Delta	Protein Coding	48	GC04M113418	3.8834	https://www.genecards.org/cgi-bin/carddisp.pl?gene=CAMK2D
DERL1	Derlin 1	Protein Coding	37	GC08M123013	3.88102	https://www.genecards.org/cgi-bin/carddisp.pl?gene=DERL1
GRM1	Glutamate Metabotropic Receptor 1	Protein Coding	50	GC06P145973	3.87981	https://www.genecards.org/cgi-bin/carddisp.pl?gene=GRM1
FLNA	Filamin A	Protein Coding	48	GC0XM154348	3.87953	https://www.genecards.org/cgi-bin/carddisp.pl?gene=FLNA
JAG1	Jagged Canonical Notch Ligand 1	Protein Coding	50	GC20M010637	3.87854	https://www.genecards.org/cgi-bin/carddisp.pl?gene=JAG1
PNPLA8	Patatin Like Phospholipase Domain Containing 8	Protein Coding	43	GC07M108470	3.87447	https://www.genecards.org/cgi-bin/carddisp.pl?gene=PNPLA8
PMAIP1	Phorbol-12-Myristate-13-Acetate-Induced Protein 1	Protein Coding	39	GC18P059899	3.8725	https://www.genecards.org/cgi-bin/carddisp.pl?gene=PMAIP1
CSNK2A1	Casein Kinase 2 Alpha 1	Protein Coding	50	GC20M000472	3.87005	https://www.genecards.org/cgi-bin/carddisp.pl?gene=CSNK2A1
SCN2A	Sodium Voltage-Gated Channel Alpha Subunit 2	Protein Coding	46	GC02P165194	3.86957	https://www.genecards.org/cgi-bin/carddisp.pl?gene=SCN2A
DIABLO	Diablo IAP-Binding Mitochondrial Protein	Protein Coding	46	GC12M122208	3.86761	https://www.genecards.org/cgi-bin/carddisp.pl?gene=DIABLO
ACSL1	Acyl-CoA Synthetase Long Chain Family Member 1	Protein Coding	44	GC04M184755	3.86732	https://www.genecards.org/cgi-bin/carddisp.pl?gene=ACSL1
HSPA12A	Heat Shock Protein Family A (Hsp70) Member 12A	Protein Coding	38	GC10M116671	3.8671	https://www.genecards.org/cgi-bin/carddisp.pl?gene=HSPA12A
PTHLH	Parathyroid Hormone Like Hormone	Protein Coding	46	GC12M027959	3.86126	https://www.genecards.org/cgi-bin/carddisp.pl?gene=PTHLH
NUDT18	Nudix Hydrolase 18	Protein Coding	33	GC08M022106	3.86001	https://www.genecards.org/cgi-bin/carddisp.pl?gene=NUDT18
MT-RNR1	Mitochondrially Encoded 12S RRNA	RNA Gene	17	GCMTP000642	3.85828	https://www.genecards.org/cgi-bin/carddisp.pl?gene=MT-RNR1
DYSF	Dysferlin	Protein Coding	43	GC02P071453	3.85515	https://www.genecards.org/cgi-bin/carddisp.pl?gene=DYSF
TP53I3	Tumor Protein P53 Inducible Protein 3	Protein Coding	41	GC02M024078	3.85079	https://www.genecards.org/cgi-bin/carddisp.pl?gene=TP53I3
TTF2	Transcription Termination Factor 2	Protein Coding	40	GC01P117060	3.84944	https://www.genecards.org/cgi-bin/carddisp.pl?gene=TTF2
NRGN	Neurogranin	Protein Coding	38	GC11P124739	3.84764	https://www.genecards.org/cgi-bin/carddisp.pl?gene=NRGN
TGFB1I1	Transforming Growth Factor Beta 1 Induced Transcript 1	Protein Coding	41	GC16P039498	3.84523	https://www.genecards.org/cgi-bin/carddisp.pl?gene=TGFB1I1
HTRA1	HtrA Serine Peptidase 1	Protein Coding	45	GC10P122461	3.8449	https://www.genecards.org/cgi-bin/carddisp.pl?gene=HTRA1
CDH13	Cadherin 13	Protein Coding	44	GC16P082626	3.84307	https://www.genecards.org/cgi-bin/carddisp.pl?gene=CDH13
MIR148B	MicroRNA 148b	RNA Gene	21	GC12P054337	3.8423	https://www.genecards.org/cgi-bin/carddisp.pl?gene=MIR148B
GNPAT	Glyceronephosphate O-Acyltransferase	Protein Coding	45	GC01P231241	3.83666	https://www.genecards.org/cgi-bin/carddisp.pl?gene=GNPAT
SHH	Sonic Hedgehog Signaling Molecule	Protein Coding	49	GC07M155799	3.83645	https://www.genecards.org/cgi-bin/carddisp.pl?gene=SHH
CR1	Complement C3b/C4b Receptor 1 (Knops Blood Group)	Protein Coding	46	GC01P207496	3.83555	https://www.genecards.org/cgi-bin/carddisp.pl?gene=CR1
SLC25A13	Solute Carrier Family 25 Member 13	Protein Coding	46	GC07M096120	3.83505	https://www.genecards.org/cgi-bin/carddisp.pl?gene=SLC25A13
NEK10	NIMA Related Kinase 10	Protein Coding	37	GC03M027128	3.83268	https://www.genecards.org/cgi-bin/carddisp.pl?gene=NEK10
F12	Coagulation Factor XII	Protein Coding	49	GC05M177402	3.83202	https://www.genecards.org/cgi-bin/carddisp.pl?gene=F12
ROMO1	Reactive Oxygen Species Modulator 1	Protein Coding	33	GC20P035699	3.82964	https://www.genecards.org/cgi-bin/carddisp.pl?gene=ROMO1
RECQL4	RecQ Like Helicase 4	Protein Coding	42	GC08M145260	3.82922	https://www.genecards.org/cgi-bin/carddisp.pl?gene=RECQL4
TFEB	Transcription Factor EB	Protein Coding	41	GC06M061505	3.82435	https://www.genecards.org/cgi-bin/carddisp.pl?gene=TFEB
APOC3	Apolipoprotein C3	Protein Coding	45	GC11P116829	3.82287	https://www.genecards.org/cgi-bin/carddisp.pl?gene=APOC3
FHOD1	Formin Homology 2 Domain Containing 1	Protein Coding	38	GC16M067230	3.82205	https://www.genecards.org/cgi-bin/carddisp.pl?gene=FHOD1
GARS1	Glycyl-TRNA Synthetase 1	Protein Coding	36	GC07P030580	3.82061	https://www.genecards.org/cgi-bin/carddisp.pl?gene=GARS1
SELENOW	Selenoprotein W	Protein Coding	29	GC19P052163	3.81597	https://www.genecards.org/cgi-bin/carddisp.pl?gene=SELENOW
TTC12	Tetratricopeptide Repeat Domain 12	Protein Coding	39	GC11P113314	3.81516	https://www.genecards.org/cgi-bin/carddisp.pl?gene=TTC12
SPARC	Secreted Protein Acidic And Cysteine Rich	Protein Coding	49	GC05M151661	3.81496	https://www.genecards.org/cgi-bin/carddisp.pl?gene=SPARC
PEX2	Peroxisomal Biogenesis Factor 2	Protein Coding	42	GC08M076980	3.81353	https://www.genecards.org/cgi-bin/carddisp.pl?gene=PEX2
CXCR1	C-X-C Motif Chemokine Receptor 1	Protein Coding	42	GC02M218162	3.80985	https://www.genecards.org/cgi-bin/carddisp.pl?gene=CXCR1
GJA5	Gap Junction Protein Alpha 5	Protein Coding	45	GC01M147756	3.80819	https://www.genecards.org/cgi-bin/carddisp.pl?gene=GJA5
H2BC12L	H2B Clustered Histone 12 Like	Protein Coding	22	GC21P043569	3.80769	https://www.genecards.org/cgi-bin/carddisp.pl?gene=H2BC12L
LGALS1	Galectin 1	Protein Coding	42	GC22P037675	3.80445	https://www.genecards.org/cgi-bin/carddisp.pl?gene=LGALS1
ALDH5A1	Aldehyde Dehydrogenase 5 Family Member A1	Protein Coding	46	GC06P024494	3.80371	https://www.genecards.org/cgi-bin/carddisp.pl?gene=ALDH5A1
ENOX2	Ecto-NOX Disulfide-Thiol Exchanger 2	Protein Coding	37	GC0XM130623	3.79925	https://www.genecards.org/cgi-bin/carddisp.pl?gene=ENOX2
NONO	Non-POU Domain Containing Octamer Binding	Protein Coding	44	GC0XP071255	3.79824	https://www.genecards.org/cgi-bin/carddisp.pl?gene=NONO
PDK2	Pyruvate Dehydrogenase Kinase 2	Protein Coding	42	GC17P051774	3.79701	https://www.genecards.org/cgi-bin/carddisp.pl?gene=PDK2
BLOC1S1	Biogenesis Of Lysosomal Organelles Complex 1 Subunit 1	Protein Coding	36	GC12P055852	3.79614	https://www.genecards.org/cgi-bin/carddisp.pl?gene=BLOC1S1
USP7	Ubiquitin Specific Peptidase 7	Protein Coding	48	GC16M008892	3.79498	https://www.genecards.org/cgi-bin/carddisp.pl?gene=USP7
LRBA	LPS Responsive Beige-Like Anchor Protein	Protein Coding	41	GC04M150264	3.79354	https://www.genecards.org/cgi-bin/carddisp.pl?gene=LRBA
PTPN7	Protein Tyrosine Phosphatase Non-Receptor Type 7	Protein Coding	43	GC01M202147	3.79228	https://www.genecards.org/cgi-bin/carddisp.pl?gene=PTPN7
ABCB7	ATP Binding Cassette Subfamily B Member 7	Protein Coding	42	GC0XM075053	3.79119	https://www.genecards.org/cgi-bin/carddisp.pl?gene=ABCB7
ALKBH5	AlkB Homolog 5, RNA Demethylase	Protein Coding	34	GC17P018183	3.78911	https://www.genecards.org/cgi-bin/carddisp.pl?gene=ALKBH5
CHRM1	Cholinergic Receptor Muscarinic 1	Protein Coding	45	GC11M084574	3.7873	https://www.genecards.org/cgi-bin/carddisp.pl?gene=CHRM1
TOLLIP	Toll Interacting Protein	Protein Coding	43	GC11M001274	3.78696	https://www.genecards.org/cgi-bin/carddisp.pl?gene=TOLLIP
SIAH1	Siah E3 Ubiquitin Protein Ligase 1	Protein Coding	45	GC16M048357	3.78542	https://www.genecards.org/cgi-bin/carddisp.pl?gene=SIAH1
CCDC88A	Coiled-Coil Domain Containing 88A	Protein Coding	41	GC02M055287	3.78256	https://www.genecards.org/cgi-bin/carddisp.pl?gene=CCDC88A
TMBIM6	Transmembrane BAX Inhibitor Motif Containing 6	Protein Coding	37	GC12P049707	3.78185	https://www.genecards.org/cgi-bin/carddisp.pl?gene=TMBIM6
PDE3A	Phosphodiesterase 3A	Protein Coding	48	GC12P020294	3.78138	https://www.genecards.org/cgi-bin/carddisp.pl?gene=PDE3A
RPS6KA3	Ribosomal Protein S6 Kinase A3	Protein Coding	51	GC0XM020149	3.77893	https://www.genecards.org/cgi-bin/carddisp.pl?gene=RPS6KA3
ABCG2	ATP Binding Cassette Subfamily G Member 2 (Junior Blood Group)	Protein Coding	49	GC04M088090	3.77857	https://www.genecards.org/cgi-bin/carddisp.pl?gene=ABCG2
GLS	Glutaminase	Protein Coding	48	GC02P190880	3.77804	https://www.genecards.org/cgi-bin/carddisp.pl?gene=GLS
PTP4A2	Protein Tyrosine Phosphatase 4A2	Protein Coding	41	GC01M031909	3.77424	https://www.genecards.org/cgi-bin/carddisp.pl?gene=PTP4A2
STAU2	Staufen Double-Stranded RNA Binding Protein 2	Protein Coding	37	GC08M073421	3.77119	https://www.genecards.org/cgi-bin/carddisp.pl?gene=STAU2
IGES	Immunoglobulin E Concentration, Serum	Genetic Locus	4	GC05U990033	3.7691	https://www.genecards.org/cgi-bin/carddisp.pl?gene=IGES
ENPP1	Ectonucleotide Pyrophosphatase/Phosphodiesterase 1	Protein Coding	48	GC06P131808	3.76631	https://www.genecards.org/cgi-bin/carddisp.pl?gene=ENPP1
TTPA	Alpha Tocopherol Transfer Protein	Protein Coding	41	GC08M063048	3.76399	https://www.genecards.org/cgi-bin/carddisp.pl?gene=TTPA
PLK1	Polo Like Kinase 1	Protein Coding	48	GC16P024137	3.7634	https://www.genecards.org/cgi-bin/carddisp.pl?gene=PLK1
PLD2	Phospholipase D2	Protein Coding	47	GC17P004808	3.7625	https://www.genecards.org/cgi-bin/carddisp.pl?gene=PLD2
C5AR1	Complement C5a Receptor 1	Protein Coding	44	GC19P047290	3.76205	https://www.genecards.org/cgi-bin/carddisp.pl?gene=C5AR1
ECH1	Enoyl-CoA Hydratase 1	Protein Coding	40	GC19M038815	3.76154	https://www.genecards.org/cgi-bin/carddisp.pl?gene=ECH1
SLC30A10	Solute Carrier Family 30 Member 10	Protein Coding	42	GC01M219685	3.76082	https://www.genecards.org/cgi-bin/carddisp.pl?gene=SLC30A10
RC3H2	Ring Finger And CCCH-Type Domains 2	Protein Coding	34	GC09M122844	3.75653	https://www.genecards.org/cgi-bin/carddisp.pl?gene=RC3H2
TRIM28	Tripartite Motif Containing 28	Protein Coding	42	GC19P058544	3.75554	https://www.genecards.org/cgi-bin/carddisp.pl?gene=TRIM28
HSBP1	Heat Shock Factor Binding Protein 1	Protein Coding	34	GC16P083719	3.75503	https://www.genecards.org/cgi-bin/carddisp.pl?gene=HSBP1
TXNRD3	Thioredoxin Reductase 3	Protein Coding	37	GC03M126577	3.75333	https://www.genecards.org/cgi-bin/carddisp.pl?gene=TXNRD3
NPR3	Natriuretic Peptide Receptor 3	Protein Coding	46	GC05P032689	3.75177	https://www.genecards.org/cgi-bin/carddisp.pl?gene=NPR3
DEPP1	DEPP1 Autophagy Regulator	Protein Coding	25	GC10M044971	3.74949	https://www.genecards.org/cgi-bin/carddisp.pl?gene=DEPP1
FADS1	Fatty Acid Desaturase 1	Protein Coding	44	GC11M061799	3.74779	https://www.genecards.org/cgi-bin/carddisp.pl?gene=FADS1
HACE1	HECT Domain And Ankyrin Repeat Containing E3 Ubiquitin Protein Ligase 1	Protein Coding	42	GC06M104728	3.74616	https://www.genecards.org/cgi-bin/carddisp.pl?gene=HACE1
CHFR	Checkpoint With Forkhead And Ring Finger Domains	Protein Coding	38	GC12M132822	3.74513	https://www.genecards.org/cgi-bin/carddisp.pl?gene=CHFR
ADAMTSL1	ADAMTS Like 1	Protein Coding	42	GC09P017906	3.74229	https://www.genecards.org/cgi-bin/carddisp.pl?gene=ADAMTSL1
AQP11	Aquaporin 11	Protein Coding	34	GC11P077589	3.7416	https://www.genecards.org/cgi-bin/carddisp.pl?gene=AQP11
TERF2	Telomeric Repeat Binding Factor 2	Protein Coding	40	GC16M069355	3.74118	https://www.genecards.org/cgi-bin/carddisp.pl?gene=TERF2
HSD3B2	Hydroxy-Delta-5-Steroid Dehydrogenase, 3 Beta- And Steroid Delta-Isomerase 2	Protein Coding	45	GC01P119414	3.73935	https://www.genecards.org/cgi-bin/carddisp.pl?gene=HSD3B2
FSCN1	Fascin Actin-Bundling Protein 1	Protein Coding	42	GC07P005592	3.73804	https://www.genecards.org/cgi-bin/carddisp.pl?gene=FSCN1
ATP8A1	ATPase Phospholipid Transporting 8A1	Protein Coding	42	GC04M042410	3.73607	https://www.genecards.org/cgi-bin/carddisp.pl?gene=ATP8A1
PIM1	Pim-1 Proto-Oncogene, Serine/Threonine Kinase	Protein Coding	48	GC06P077019	3.73425	https://www.genecards.org/cgi-bin/carddisp.pl?gene=PIM1
UGT1A5	UDP Glucuronosyltransferase Family 1 Member A5	Protein Coding	35	GC02P233712	3.73246	https://www.genecards.org/cgi-bin/carddisp.pl?gene=UGT1A5
LIPG	Lipase G, Endothelial Type	Protein Coding	42	GC18P049560	3.73186	https://www.genecards.org/cgi-bin/carddisp.pl?gene=LIPG
PRR5L	Proline Rich 5 Like	Protein Coding	32	GC11P036297	3.73153	https://www.genecards.org/cgi-bin/carddisp.pl?gene=PRR5L
MPST	Mercaptopyruvate Sulfurtransferase	Protein Coding	42	GC22P037019	3.73084	https://www.genecards.org/cgi-bin/carddisp.pl?gene=MPST
NBEA	Neurobeachin	Protein Coding	42	GC13P034942	3.7306	https://www.genecards.org/cgi-bin/carddisp.pl?gene=NBEA
UBE2D1	Ubiquitin Conjugating Enzyme E2 D1	Protein Coding	44	GC10P058334	3.72921	https://www.genecards.org/cgi-bin/carddisp.pl?gene=UBE2D1
[truncated: 7,440 more rows]
